# Supplementary material for: Oyster reef restoration supports increased nekton biomass and potential commercial fishery value
Source: PeerJ. 2015 Aug 25;3:e1111. doi: 10.7717/peerj.1111 (PMC4556142; doi:10.7717/peerj.1111)
Supplement: Supplemental Information 1 [file peerj-03-1111-s001.xlsx]

## Sheet: raw data
Gear	Species	Area	Site	Treatment	Year	Season	Biomass_kg_m2
Gillnet	A_felis	3	High	Reef	2009	Fall	0.00864362
Gillnet	A_felis	6	High	Mud	2009	Winter	0
Gillnet	A_felis	7	High	Reef	2009	Summer	0.00708475
Gillnet	A_felis	7	Low	Mud	2009	Fall	0.00597826
Gillnet	A_felis	6	High	Mud	2011	Spring	0
Gillnet	A_felis	3	High	Reef	2010	Winter	0
Gillnet	A_felis	7	High	Reef	2011	Fall	0
Gillnet	A_felis	3	Low	Mud	2010	Summer	0.00688742
Gillnet	A_felis	7	Low	Mud	2010	Winter	0
Gillnet	A_felis	6	Low	Reef	2010	Spring	0
Gillnet	A_felis	3	High	Mud	2009	Winter	0
Gillnet	A_felis	7	High	Mud	2010	Fall	0.0262398
Gillnet	A_felis	6	High	Reef	2009	Summer	0.00219599
Gillnet	A_felis	6	Low	Mud	2009	Fall	0
Gillnet	A_felis	3	High	Mud	2011	Spring	0
Gillnet	A_felis	6	Low	Mud	2009	Winter	0
Gillnet	A_felis	7	High	Mud	2011	Summer	0.00393597
Gillnet	A_felis	6	High	Reef	2011	Fall	0
Gillnet	A_felis	6	Low	Mud	2010	Winter	0
Gillnet	A_felis	7	Low	Reef	2010	Summer	0
Gillnet	A_felis	6	High	Mud	2010	Fall	0
Gillnet	A_felis	3	High	Reef	2009	Summer	0.0117465
Gillnet	A_felis	6	High	Mud	2010	Summer	0.000548998
Gillnet	A_felis	7	High	Reef	2009	Winter	0
Gillnet	A_felis	7	Low	Mud	2009	Summer	0.0682065
Gillnet	A_felis	6	High	Mud	2011	Summer	0
Gillnet	A_felis	3	High	Reef	2011	Fall	0
Gillnet	A_felis	7	High	Reef	2011	Spring	0
Gillnet	A_felis	3	Low	Mud	2010	Winter	0
Gillnet	A_felis	7	Low	Mud	2011	Fall	0.00815217
Gillnet	A_felis	6	Low	Reef	2010	Summer	0.0938036
Gillnet	A_felis	3	High	Mud	2010	Fall	0.0265957
Gillnet	A_felis	7	High	Mud	2010	Spring	0
Gillnet	A_felis	6	High	Reef	2009	Winter	0
Gillnet	A_felis	6	Low	Mud	2009	Summer	0
Gillnet	A_felis	3	High	Mud	2011	Summer	0.0509752
Gillnet	A_felis	6	Low	Mud	2010	Fall	0
Gillnet	A_felis	7	Low	Reef	2009	Fall	0
Gillnet	A_felis	6	High	Reef	2011	Spring	0
Gillnet	A_felis	6	Low	Mud	2011	Fall	0.00734754
Gillnet	A_felis	7	Low	Reef	2010	Winter	0
Gillnet	A_felis	6	High	Mud	2010	Spring	0
Gillnet	A_felis	3	High	Reef	2009	Winter	0
Gillnet	A_felis	6	High	Mud	2010	Winter	0
Gillnet	A_felis	7	High	Reef	2010	Fall	0.0104959
Gillnet	A_felis	7	Low	Mud	2009	Winter	0
Gillnet	A_felis	6	Low	Reef	2009	Fall	0.0095518
Gillnet	A_felis	3	High	Reef	2011	Spring	0.0376773
Gillnet	A_felis	7	High	Reef	2011	Summer	0.00787195
Gillnet	A_felis	3	Low	Mud	2011	Fall	0.00198675
Gillnet	A_felis	7	Low	Mud	2011	Spring	0
Gillnet	A_felis	6	Low	Reef	2010	Winter	0
Gillnet	A_felis	3	High	Mud	2010	Spring	0
Gillnet	A_felis	7	High	Mud	2010	Summer	0.00209919
Gillnet	A_felis	6	High	Reef	2010	Fall	0
Gillnet	A_felis	7	High	Mud	2011	Fall	0.0360798
Gillnet	A_felis	3	Low	Reef	2009	Fall	0.0439735
Gillnet	A_felis	6	Low	Mud	2010	Spring	0
Gillnet	A_felis	7	Low	Reef	2009	Summer	0
Gillnet	A_felis	6	High	Reef	2011	Summer	0.0384299
Gillnet	A_felis	6	Low	Mud	2011	Spring	0
Gillnet	A_felis	7	Low	Reef	2011	Fall	0.0190217
Gillnet	A_felis	7	High	Reef	2009	Fall	0.00655996
Gillnet	A_felis	3	High	Reef	2010	Fall	0.0509752
Gillnet	A_felis	6	High	Mud	2011	Fall	0
Gillnet	A_felis	7	High	Reef	2010	Spring	0
Gillnet	A_felis	7	Low	Mud	2010	Fall	0.0108696
Gillnet	A_felis	6	Low	Reef	2009	Summer	0.00661278
Gillnet	A_felis	3	High	Reef	2011	Summer	0.0155142
Gillnet	A_felis	7	High	Mud	2009	Fall	0.00944634
Gillnet	A_felis	3	Low	Mud	2011	Spring	0
Gillnet	A_felis	7	Low	Mud	2011	Summer	0.0326087
Gillnet	A_felis	6	Low	Reef	2011	Fall	0
Gillnet	A_felis	3	High	Mud	2010	Summer	0.0443262
Gillnet	A_felis	7	High	Mud	2010	Winter	0
Gillnet	A_felis	6	High	Reef	2010	Spring	0
Gillnet	A_felis	7	High	Mud	2011	Spring	0
Gillnet	A_felis	3	Low	Reef	2009	Summer	0.12
Gillnet	A_felis	6	Low	Mud	2010	Summer	0.01494
Gillnet	A_felis	7	Low	Reef	2009	Winter	0
Gillnet	A_felis	6	High	Mud	2009	Fall	0
Gillnet	A_felis	6	Low	Mud	2011	Summer	0.0122459
Gillnet	A_felis	7	Low	Reef	2011	Spring	0
Gillnet	A_felis	3	Low	Reef	2011	Fall	0.00993377
Gillnet	A_felis	3	High	Reef	2010	Spring	0
Gillnet	A_felis	3	Low	Reef	2009	Winter	0
Gillnet	A_felis	7	High	Reef	2010	Summer	0.0251902
Gillnet	A_felis	7	Low	Mud	2010	Spring	0
Gillnet	A_felis	6	Low	Reef	2009	Winter	0
Gillnet	A_felis	3	High	Mud	2009	Fall	0.0250443
Gillnet	A_felis	7	High	Mud	2009	Summer	0.00655996
Gillnet	A_felis	3	Low	Mud	2011	Summer	0.0231788
Gillnet	A_felis	3	High	Reef	2010	Summer	0
Gillnet	A_felis	6	Low	Reef	2011	Spring	0
Gillnet	A_felis	3	High	Mud	2010	Winter	0
Gillnet	A_felis	7	Low	Mud	2010	Summer	0.0179348
Gillnet	A_felis	6	High	Reef	2010	Summer	0
Gillnet	A_felis	3	High	Mud	2009	Summer	0
Gillnet	A_felis	7	High	Mud	2009	Winter	0
Gillnet	A_felis	6	High	Reef	2009	Fall	0
Gillnet	A_felis	7	Low	Reef	2010	Fall	0.0271739
Gillnet	A_felis	6	High	Mud	2009	Summer	0
Gillnet	A_felis	3	Low	Reef	2010	Winter	0
Gillnet	A_felis	7	Low	Reef	2011	Summer	0
Gillnet	A_felis	3	Low	Reef	2011	Spring	0
Gillnet	A_felis	6	Low	Reef	2010	Fall	0.0195934
Gillnet	A_felis	3	Low	Reef	2010	Fall	0.124503
Gillnet	A_felis	7	High	Reef	2010	Winter	0
Gillnet	A_felis	7	Low	Reef	2010	Spring	0
Gillnet	A_felis	3	Low	Mud	2009	Summer	0.0778808
Gillnet	A_felis	3	Low	Mud	2010	Spring	0
Gillnet	A_felis	3	Low	Reef	2011	Summer	0.0860927
Gillnet	A_felis	3	Low	Mud	2010	Fall	0
Gillnet	A_felis	6	High	Reef	2010	Winter	0
Gillnet	A_felis	6	Low	Reef	2011	Summer	0.0612295
Gillnet	A_felis	3	High	Mud	2011	Fall	0.00664894
Gillnet	A_felis	3	Low	Mud	2009	Winter	0
Gillnet	A_felis	3	Low	Reef	2010	Summer	0.0572185
Gillnet	A_felis	3	Low	Mud	2009	Fall	0.0119205
Gillnet	A_felis	3	Low	Reef	2010	Spring	0
Tray	A_heterochaelis	7	High	Reef	2010	Spring	0
Tray	A_heterochaelis	7	High	Reef	2009	Winter	0
Tray	A_heterochaelis	3	High	Reef	2009	Summer	0
Tray	A_heterochaelis	6	Low	Reef	2010	Fall	0
Tray	A_heterochaelis	3	High	Reef	2011	Summer	0
Tray	A_heterochaelis	3	High	Reef	2009	Fall	0
Tray	A_heterochaelis	6	Low	Reef	2009	Winter	0
Tray	A_heterochaelis	6	Low	Reef	2009	Summer	0
Tray	A_heterochaelis	7	High	Mud	2011	Fall	0
Tray	A_heterochaelis	3	High	Mud	2010	Winter	0
Tray	A_heterochaelis	3	High	Reef	2011	Fall	0
Tray	A_heterochaelis	3	High	Reef	2011	Spring	0.000579975
Tray	A_heterochaelis	3	High	Reef	2010	Summer	0
Tray	A_heterochaelis	7	High	Reef	2010	Summer	0
Tray	A_heterochaelis	3	High	Mud	2010	Summer	0
Tray	A_heterochaelis	6	Low	Reef	2009	Fall	0
Tray	A_heterochaelis	7	Low	Reef	2009	Fall	0
Tray	A_heterochaelis	7	High	Reef	2010	Fall	0
Tray	A_heterochaelis	3	High	Mud	2009	Summer	0
Tray	A_heterochaelis	6	High	Reef	2010	Winter	0
Tray	A_heterochaelis	6	Low	Reef	2011	Summer	0
Tray	A_heterochaelis	7	High	Reef	2009	Summer	0
Tray	A_heterochaelis	3	High	Mud	2009	Winter	0
Tray	A_heterochaelis	3	High	Mud	2011	Summer	0
Tray	A_heterochaelis	6	High	Reef	2011	Fall	0
Tray	A_heterochaelis	6	Low	Mud	2009	Fall	0
Tray	A_heterochaelis	7	High	Mud	2011	Summer	0
Tray	A_heterochaelis	3	Low	Reef	2010	Spring	0
Tray	A_heterochaelis	6	High	Reef	2011	Spring	0
Tray	A_heterochaelis	3	High	Reef	2010	Fall	0
Tray	A_heterochaelis	3	High	Reef	2010	Winter	0
Tray	A_heterochaelis	7	High	Reef	2010	Winter	0
Tray	A_heterochaelis	6	High	Reef	2011	Summer	0
Tray	A_heterochaelis	6	Low	Mud	2009	Winter	0
Tray	A_heterochaelis	3	High	Reef	2010	Spring	0.000579975
Tray	A_heterochaelis	7	High	Reef	2011	Fall	0
Tray	A_heterochaelis	3	Low	Reef	2011	Fall	0
Tray	A_heterochaelis	6	High	Mud	2009	Fall	0
Tray	A_heterochaelis	3	High	Reef	2009	Winter	0
Tray	A_heterochaelis	7	High	Mud	2010	Summer	0
Tray	A_heterochaelis	3	Low	Reef	2009	Fall	0
Tray	A_heterochaelis	6	High	Reef	2010	Summer	0
Tray	A_heterochaelis	6	Low	Reef	2011	Fall	0
Tray	A_heterochaelis	7	High	Reef	2009	Fall	0
Tray	A_heterochaelis	7	High	Reef	2011	Summer	0
Tray	A_heterochaelis	3	Low	Reef	2010	Summer	0
Tray	A_heterochaelis	7	Low	Mud	2010	Winter	0
Tray	A_heterochaelis	6	High	Mud	2011	Spring	0
Tray	A_heterochaelis	6	High	Mud	2010	Summer	0
Tray	A_heterochaelis	7	High	Mud	2009	Fall	0
Tray	A_heterochaelis	6	High	Reef	2010	Spring	0
Tray	A_heterochaelis	6	Low	Reef	2010	Winter	0
Tray	A_heterochaelis	6	High	Mud	2011	Summer	0
Tray	A_heterochaelis	7	High	Reef	2011	Spring	0
Tray	A_heterochaelis	6	High	Reef	2009	Winter	0
Tray	A_heterochaelis	6	Low	Mud	2009	Summer	0
Tray	A_heterochaelis	6	High	Mud	2010	Spring	0
Tray	A_heterochaelis	7	High	Mud	2010	Winter	0
Tray	A_heterochaelis	3	Low	Reef	2009	Summer	0
Tray	A_heterochaelis	6	High	Reef	2009	Fall	0
Tray	A_heterochaelis	6	High	Mud	2009	Winter	0
Tray	A_heterochaelis	7	Low	Reef	2009	Summer	0
Tray	A_heterochaelis	6	Low	Mud	2011	Spring	0
Tray	A_heterochaelis	7	Low	Mud	2011	Summer	0
Tray	A_heterochaelis	6	High	Reef	2009	Summer	0
Tray	A_heterochaelis	6	High	Mud	2010	Fall	0
Tray	A_heterochaelis	7	Low	Reef	2010	Summer	0
Tray	A_heterochaelis	7	High	Mud	2009	Summer	0
Tray	A_heterochaelis	7	Low	Mud	2010	Summer	0
Tray	A_heterochaelis	6	Low	Mud	2011	Fall	0
Tray	A_heterochaelis	3	Low	Reef	2011	Spring	0
Tray	A_heterochaelis	7	Low	Reef	2010	Winter	0
Tray	A_heterochaelis	6	High	Reef	2010	Fall	0
Tray	A_heterochaelis	6	Low	Reef	2010	Summer	0
Tray	A_heterochaelis	6	Low	Mud	2010	Summer	0
Tray	A_heterochaelis	7	High	Mud	2010	Fall	0
Tray	A_heterochaelis	3	Low	Reef	2010	Fall	0
Tray	A_heterochaelis	7	Low	Mud	2009	Winter	0
Tray	A_heterochaelis	6	Low	Mud	2010	Winter	0
Tray	A_heterochaelis	7	Low	Reef	2009	Winter	0
Tray	A_heterochaelis	6	Low	Mud	2011	Summer	0
Tray	A_heterochaelis	3	Low	Mud	2010	Winter	0
Tray	A_heterochaelis	6	High	Mud	2009	Summer	0
Tray	A_heterochaelis	7	Low	Reef	2011	Spring	0
Tray	A_heterochaelis	7	Low	Reef	2010	Fall	0
Tray	A_heterochaelis	7	High	Mud	2009	Winter	0
Tray	A_heterochaelis	7	Low	Reef	2011	Fall	0
Tray	A_heterochaelis	6	Low	Mud	2010	Spring	0
Tray	A_heterochaelis	6	Low	Mud	2010	Fall	0
Tray	A_heterochaelis	7	Low	Reef	2010	Spring	0
Tray	A_heterochaelis	3	Low	Mud	2009	Winter	0
Tray	A_heterochaelis	7	Low	Mud	2009	Summer	0
Tray	A_heterochaelis	3	Low	Reef	2011	Summer	0
Tray	A_heterochaelis	6	High	Mud	2010	Winter	0
Tray	A_heterochaelis	7	Low	Reef	2011	Summer	0
Tray	A_heterochaelis	6	High	Mud	2011	Fall	0
Seine	A_mitchilli	3	High	Reef	2010	Spring	0.000474512
Tray	A_mitchilli	3	Low	Mud	2009	Winter	0.000478225
Seine	A_mitchilli	3	Low	Mud	2011	Summer	0.000363179
Seine	A_mitchilli	3	Low	Mud	2010	Winter	1.8543e-06
Tray	A_mitchilli	7	High	Mud	2011	Summer	0
Tray	A_mitchilli	7	High	Reef	2010	Summer	0
Seine	A_mitchilli	3	High	Reef	2009	Summer	0.000871897
Tray	A_mitchilli	7	Low	Reef	2010	Winter	0
Seine	A_mitchilli	3	High	Reef	2011	Summer	1.99468e-05
Tray	A_mitchilli	3	High	Reef	2010	Summer	0
Tray	A_mitchilli	3	Low	Reef	2011	Summer	0
Tray	A_mitchilli	7	Low	Mud	2011	Summer	0
Seine	A_mitchilli	6	Low	Mud	2010	Winter	0
Seine	A_mitchilli	3	Low	Mud	2011	Spring	0.000583046
Seine	A_mitchilli	7	High	Mud	2010	Winter	0
Tray	A_mitchilli	3	High	Reef	2009	Fall	0
Tray	A_mitchilli	6	High	Mud	2009	Fall	0
Seine	A_mitchilli	7	Low	Reef	2010	Summer	0
Seine	A_mitchilli	3	High	Mud	2009	Summer	0.000375887
Seine	A_mitchilli	6	Low	Mud	2011	Fall	0.00022685
Seine	A_mitchilli	6	Low	Mud	2009	Winter	0
Seine	A_mitchilli	6	Low	Mud	2009	Fall	0.00029733
Seine	A_mitchilli	7	High	Reef	2010	Summer	6.24508e-06
Tray	A_mitchilli	7	Low	Reef	2009	Fall	0
Seine	A_mitchilli	3	Low	Mud	2011	Fall	7.44371e-05
Tray	A_mitchilli	7	Low	Reef	2009	Summer	0
Seine	A_mitchilli	3	Low	Reef	2009	Fall	0
Tray	A_mitchilli	3	High	Reef	2010	Fall	0
Tray	A_mitchilli	7	Low	Reef	2011	Summer	0
Seine	A_mitchilli	7	High	Reef	2010	Fall	0.000202073
Tray	A_mitchilli	6	Low	Reef	2010	Summer	0
Tray	A_mitchilli	3	High	Mud	2009	Summer	0
Seine	A_mitchilli	7	High	Reef	2009	Summer	9.00026e-05
Seine	A_mitchilli	6	High	Reef	2010	Summer	0.000741394
Seine	A_mitchilli	3	High	Reef	2010	Winter	0
Seine	A_mitchilli	6	Low	Reef	2010	Fall	0
Seine	A_mitchilli	3	High	Mud	2011	Summer	2.19415e-05
Tray	A_mitchilli	3	High	Reef	2009	Summer	0
Tray	A_mitchilli	7	High	Reef	2010	Fall	0
Tray	A_mitchilli	6	High	Mud	2011	Fall	0
Seine	A_mitchilli	3	Low	Reef	2009	Summer	0
Seine	A_mitchilli	3	High	Mud	2011	Spring	0.000518309
Seine	A_mitchilli	3	High	Mud	2009	Fall	6.4273e-06
Seine	A_mitchilli	6	High	Mud	2010	Spring	0.00148394
Tray	A_mitchilli	7	High	Reef	2010	Spring	0
Tray	A_mitchilli	7	Low	Mud	2010	Winter	0
Seine	A_mitchilli	6	High	Mud	2010	Winter	0
Tray	A_mitchilli	7	Low	Reef	2009	Winter	0
Seine	A_mitchilli	3	High	Mud	2009	Winter	0
Tray	A_mitchilli	3	Low	Reef	2010	Fall	0
Tray	A_mitchilli	6	Low	Reef	2009	Winter	0
Tray	A_mitchilli	7	High	Reef	2010	Winter	0
Seine	A_mitchilli	3	High	Mud	2010	Fall	0.00015492
Tray	A_mitchilli	6	Low	Mud	2009	Summer	0
Seine	A_mitchilli	6	High	Reef	2011	Fall	7.43892e-05
Tray	A_mitchilli	6	Low	Mud	2011	Spring	0
Seine	A_mitchilli	3	Low	Mud	2009	Fall	0
Tray	A_mitchilli	6	Low	Reef	2011	Summer	0
Seine	A_mitchilli	7	Low	Reef	2009	Fall	0.000183696
Seine	A_mitchilli	7	Low	Reef	2010	Fall	0.000198913
Seine	A_mitchilli	3	High	Reef	2010	Summer	0
Seine	A_mitchilli	3	High	Reef	2011	Spring	0.000469942
Tray	A_mitchilli	6	Low	Mud	2010	Fall	0
Seine	A_mitchilli	6	High	Mud	2011	Fall	8.1087e-05
Seine	A_mitchilli	6	Low	Reef	2010	Summer	0
Tray	A_mitchilli	6	High	Reef	2010	Summer	0
Seine	A_mitchilli	6	High	Reef	2009	Fall	2.11364e-05
Tray	A_mitchilli	7	Low	Mud	2010	Summer	0
Seine	A_mitchilli	3	Low	Reef	2011	Spring	0.00010755
Tray	A_mitchilli	3	Low	Reef	2009	Summer	0
Tray	A_mitchilli	7	Low	Mud	2009	Summer	0
Seine	A_mitchilli	6	Low	Mud	2010	Summer	0.000332109
Tray	A_mitchilli	6	Low	Reef	2009	Summer	0
Seine	A_mitchilli	6	High	Reef	2011	Summer	0.000531087
Seine	A_mitchilli	3	Low	Mud	2010	Summer	0.000286517
Tray	A_mitchilli	6	Low	Mud	2010	Winter	0
Tray	A_mitchilli	6	Low	Mud	2009	Fall	0
Seine	A_mitchilli	6	High	Mud	2011	Spring	0.000118309
Seine	A_mitchilli	6	Low	Reef	2010	Spring	0.000564536
Seine	A_mitchilli	3	High	Mud	2010	Summer	0.000326618
Seine	A_mitchilli	7	High	Mud	2010	Fall	0.000178168
Tray	A_mitchilli	3	High	Mud	2010	Summer	0
Seine	A_mitchilli	7	High	Mud	2011	Summer	0.000986093
Seine	A_mitchilli	6	High	Mud	2010	Fall	0.000215482
Tray	A_mitchilli	7	High	Mud	2010	Fall	0
Seine	A_mitchilli	6	Low	Mud	2011	Summer	0.000471046
Tray	A_mitchilli	6	High	Mud	2010	Summer	0
Seine	A_mitchilli	7	Low	Reef	2011	Spring	1.79348e-05
Seine	A_mitchilli	3	Low	Mud	2009	Winter	6.75497e-05
Tray	A_mitchilli	6	High	Mud	2010	Fall	0
Seine	A_mitchilli	7	High	Reef	2011	Spring	5.85148e-05
Seine	A_mitchilli	7	Low	Mud	2010	Spring	0
Tray	A_mitchilli	6	High	Reef	2009	Winter	0
Seine	A_mitchilli	3	High	Mud	2010	Winter	0
Tray	A_mitchilli	6	Low	Mud	2011	Fall	0
Seine	A_mitchilli	3	High	Reef	2009	Winter	2.7039e-05
Seine	A_mitchilli	6	Low	Mud	2010	Spring	0.00019422
Tray	A_mitchilli	7	Low	Reef	2011	Fall	0
Tray	A_mitchilli	3	High	Reef	2011	Fall	0
Seine	A_mitchilli	7	High	Reef	2009	Fall	0
Tray	A_mitchilli	6	High	Mud	2011	Spring	0
Tray	A_mitchilli	7	High	Reef	2011	Fall	0
Seine	A_mitchilli	3	Low	Mud	2010	Spring	1.72185e-05
Tray	A_mitchilli	3	High	Mud	2011	Summer	0
Seine	A_mitchilli	7	Low	Mud	2009	Winter	7.88043e-06
Seine	A_mitchilli	3	High	Mud	2010	Spring	0.000162012
Tray	A_mitchilli	3	Low	Reef	2011	Spring	0
Seine	A_mitchilli	6	High	Reef	2010	Fall	0.000434614
Tray	A_mitchilli	7	High	Mud	2009	Winter	0
Seine	A_mitchilli	3	Low	Reef	2011	Summer	0.000528108
Tray	A_mitchilli	7	High	Mud	2009	Fall	0
Tray	A_mitchilli	6	High	Reef	2010	Fall	0
Seine	A_mitchilli	6	High	Mud	2009	Winter	4.47433e-05
Seine	A_mitchilli	6	Low	Mud	2011	Spring	0.000110458
Seine	A_mitchilli	7	Low	Reef	2010	Spring	0
Tray	A_mitchilli	6	Low	Mud	2011	Summer	0
Seine	A_mitchilli	6	Low	Reef	2009	Summer	0.000601029
Tray	A_mitchilli	7	Low	Reef	2011	Spring	0
Tray	A_mitchilli	3	High	Reef	2010	Winter	0
Tray	A_mitchilli	3	High	Reef	2011	Spring	0
Seine	A_mitchilli	6	High	Reef	2010	Spring	0.00498133
Tray	A_mitchilli	3	Low	Mud	2010	Winter	0.000478225
Seine	A_mitchilli	7	Low	Mud	2011	Summer	0.000206821
Seine	A_mitchilli	3	Low	Reef	2011	Fall	0.000245616
Seine	A_mitchilli	6	Low	Mud	2010	Fall	0.000369826
Tray	A_mitchilli	6	Low	Mud	2010	Summer	0
Seine	A_mitchilli	7	Low	Reef	2009	Winter	0
Tray	A_mitchilli	3	High	Reef	2010	Spring	0
Tray	A_mitchilli	3	Low	Reef	2011	Fall	0
Tray	A_mitchilli	7	High	Mud	2009	Summer	0
Seine	A_mitchilli	3	Low	Mud	2010	Fall	0.00037404
Seine	A_mitchilli	7	Low	Mud	2009	Summer	8.23913e-05
Tray	A_mitchilli	6	High	Reef	2010	Spring	0
Tray	A_mitchilli	3	High	Reef	2011	Summer	0
Seine	A_mitchilli	6	Low	Reef	2011	Spring	3.69826e-05
Seine	A_mitchilli	7	High	Mud	2011	Fall	1.49567e-05
Tray	A_mitchilli	7	High	Reef	2009	Fall	0
Tray	A_mitchilli	6	High	Mud	2009	Summer	0
Seine	A_mitchilli	3	Low	Reef	2009	Winter	0.00101377
Seine	A_mitchilli	6	High	Reef	2011	Spring	0
Seine	A_mitchilli	6	High	Mud	2009	Summer	0.000845732
Tray	A_mitchilli	6	High	Reef	2009	Fall	0
Tray	A_mitchilli	7	High	Mud	2011	Fall	0
Tray	A_mitchilli	6	High	Reef	2011	Fall	0
Seine	A_mitchilli	7	High	Reef	2011	Summer	2.62398e-05
Seine	A_mitchilli	7	Low	Reef	2011	Summer	0.00012962
Tray	A_mitchilli	6	Low	Reef	2010	Winter	0
Seine	A_mitchilli	7	High	Mud	2009	Winter	0
Tray	A_mitchilli	6	High	Mud	2010	Spring	0
Seine	A_mitchilli	7	High	Mud	2010	Summer	1.28575e-05
Tray	A_mitchilli	6	High	Mud	2009	Winter	0
Tray	A_mitchilli	6	Low	Mud	2010	Spring	0
Seine	A_mitchilli	7	Low	Reef	2009	Summer	0
Tray	A_mitchilli	6	Low	Mud	2009	Winter	0
Seine	A_mitchilli	3	High	Reef	2010	Fall	0.000181139
Seine	A_mitchilli	6	High	Mud	2010	Summer	0.000113094
Tray	A_mitchilli	6	High	Mud	2011	Summer	0
Seine	A_mitchilli	7	High	Reef	2010	Spring	5.11677e-05
Seine	A_mitchilli	7	High	Mud	2009	Fall	3.04382e-05
Seine	A_mitchilli	7	Low	Mud	2010	Winter	0
Tray	A_mitchilli	6	Low	Reef	2011	Fall	0
Seine	A_mitchilli	6	High	Reef	2009	Summer	0.000730442
Seine	A_mitchilli	6	Low	Mud	2009	Summer	0.000214548
Seine	A_mitchilli	6	Low	Reef	2011	Fall	2.20426e-05
Tray	A_mitchilli	3	High	Mud	2010	Winter	0.00682743
Tray	A_mitchilli	3	Low	Reef	2009	Fall	0
Tray	A_mitchilli	6	High	Reef	2010	Winter	0
Seine	A_mitchilli	6	High	Mud	2009	Fall	1.6964e-05
Tray	A_mitchilli	7	Low	Reef	2010	Spring	0
Seine	A_mitchilli	6	Low	Reef	2009	Winter	0
Tray	A_mitchilli	3	High	Reef	2009	Winter	0
Seine	A_mitchilli	6	Low	Reef	2009	Fall	0
Tray	A_mitchilli	7	High	Reef	2009	Winter	0
Seine	A_mitchilli	7	Low	Mud	2011	Fall	0.000192663
Tray	A_mitchilli	7	Low	Mud	2009	Winter	0
Tray	A_mitchilli	6	Low	Reef	2010	Fall	0
Seine	A_mitchilli	7	High	Mud	2010	Spring	0.00110076
Tray	A_mitchilli	7	High	Reef	2011	Summer	0
Tray	A_mitchilli	3	Low	Reef	2010	Spring	0
Seine	A_mitchilli	3	Low	Reef	2010	Summer	1.64238e-05
Tray	A_mitchilli	7	Low	Reef	2010	Fall	0
Seine	A_mitchilli	7	Low	Reef	2010	Winter	0
Seine	A_mitchilli	7	Low	Reef	2011	Fall	6.41304e-05
Tray	A_mitchilli	6	High	Mud	2010	Winter	0
Seine	A_mitchilli	7	High	Reef	2009	Winter	0
Seine	A_mitchilli	7	High	Reef	2010	Winter	0
Tray	A_mitchilli	7	Low	Reef	2010	Summer	0
Seine	A_mitchilli	3	High	Mud	2011	Fall	0.000180538
Tray	A_mitchilli	7	High	Mud	2010	Summer	0
Seine	A_mitchilli	7	Low	Mud	2011	Spring	8.55978e-05
Seine	A_mitchilli	3	High	Reef	2009	Fall	0
Seine	A_mitchilli	3	Low	Reef	2010	Fall	0
Seine	A_mitchilli	3	Low	Reef	2010	Winter	0
Tray	A_mitchilli	7	High	Mud	2010	Winter	0
Tray	A_mitchilli	3	Low	Reef	2010	Summer	0
Tray	A_mitchilli	6	High	Reef	2011	Summer	0
Tray	A_mitchilli	7	High	Reef	2009	Summer	0
Seine	A_mitchilli	3	High	Reef	2011	Fall	1.13032e-05
Tray	A_mitchilli	6	High	Reef	2009	Summer	0
Seine	A_mitchilli	7	Low	Mud	2010	Fall	8.2337e-05
Tray	A_mitchilli	7	High	Reef	2011	Spring	0
Tray	A_mitchilli	3	High	Mud	2009	Winter	0.00682743
Tray	A_mitchilli	6	Low	Reef	2009	Fall	0
Seine	A_mitchilli	7	High	Mud	2009	Summer	6.55996e-05
Tray	A_mitchilli	6	High	Reef	2011	Spring	0
Seine	A_mitchilli	6	High	Reef	2009	Winter	6.31348e-06
Seine	A_mitchilli	6	High	Reef	2010	Winter	3.51359e-05
Seine	A_mitchilli	3	Low	Reef	2010	Spring	0.000315497
Seine	A_mitchilli	6	High	Mud	2011	Summer	0.000412847
Seine	A_mitchilli	7	High	Reef	2011	Fall	0
Seine	A_mitchilli	7	Low	Mud	2010	Summer	2.22283e-05
Seine	A_mitchilli	3	Low	Mud	2009	Summer	8.89272e-05
Seine	A_mitchilli	6	Low	Reef	2011	Summer	0.00116996
Seine	A_mitchilli	7	High	Mud	2011	Spring	0.000222251
Seine	A_mitchilli	7	Low	Mud	2009	Fall	0.000142391
Seine	A_mitchilli	6	Low	Reef	2010	Winter	0
Gillnet	A_probato	3	Low	Reef	2009	Winter	0.250596
Gillnet	A_probato	3	High	Mud	2011	Summer	0
Gillnet	A_probato	3	Low	Mud	2011	Summer	0
Gillnet	A_probato	3	Low	Reef	2009	Summer	0
Gillnet	A_probato	3	Low	Reef	2010	Fall	0
Gillnet	A_probato	3	Low	Reef	2011	Summer	0.0370861
Gillnet	A_probato	6	High	Reef	2009	Fall	0
Gillnet	A_probato	3	Low	Reef	2009	Fall	0.0468874
Gillnet	A_probato	3	High	Reef	2010	Spring	0
Gillnet	A_probato	3	Low	Mud	2010	Summer	0.0683444
Gillnet	A_probato	7	High	Reef	2011	Fall	0.0314878
Gillnet	A_probato	3	Low	Mud	2011	Fall	0
Gillnet	A_probato	3	High	Reef	2010	Summer	0
Gillnet	A_probato	6	Low	Reef	2010	Spring	0.0271859
Gillnet	A_probato	3	High	Mud	2011	Spring	0
Gillnet	A_probato	3	High	Reef	2009	Fall	0
Gillnet	A_probato	3	High	Reef	2009	Winter	0.0627216
Gillnet	A_probato	6	Low	Mud	2009	Fall	0
Gillnet	A_probato	6	High	Reef	2010	Summer	0.0216854
Gillnet	A_probato	6	High	Reef	2011	Fall	0.0658798
Gillnet	A_probato	3	High	Reef	2010	Winter	0.0842199
Gillnet	A_probato	3	Low	Reef	2010	Spring	0.058543
Gillnet	A_probato	3	High	Reef	2009	Summer	0
Gillnet	A_probato	7	Low	Reef	2010	Summer	0
Gillnet	A_probato	3	High	Reef	2010	Fall	0
Gillnet	A_probato	3	High	Mud	2009	Winter	0.0308067
Gillnet	A_probato	3	Low	Mud	2009	Fall	0.00980132
Gillnet	A_probato	6	High	Reef	2009	Summer	0
Gillnet	A_probato	7	High	Mud	2010	Fall	0
Gillnet	A_probato	6	High	Reef	2010	Fall	0.0301949
Gillnet	A_probato	3	Low	Mud	2010	Winter	0
Gillnet	A_probato	7	High	Reef	2011	Spring	0
Gillnet	A_probato	3	Low	Mud	2011	Spring	0
Gillnet	A_probato	3	High	Mud	2010	Fall	0.0576241
Gillnet	A_probato	6	Low	Reef	2010	Summer	0
Gillnet	A_probato	6	High	Reef	2009	Winter	0.011529
Gillnet	A_probato	7	High	Mud	2010	Spring	0.0472317
Gillnet	A_probato	6	High	Reef	2010	Spring	0.245677
Gillnet	A_probato	6	Low	Mud	2009	Summer	0
Gillnet	A_probato	6	High	Reef	2010	Winter	0.0548998
Gillnet	A_probato	6	High	Reef	2011	Spring	0.0164699
Gillnet	A_probato	3	High	Reef	2011	Fall	0.124113
Gillnet	A_probato	3	Low	Reef	2010	Summer	0.0190728
Gillnet	A_probato	6	High	Mud	2009	Winter	0.014274
Gillnet	A_probato	7	Low	Reef	2010	Winter	0
Gillnet	A_probato	6	High	Mud	2010	Spring	0.221521
Gillnet	A_probato	7	High	Reef	2009	Summer	0.0598268
Gillnet	A_probato	3	Low	Mud	2009	Summer	0
Gillnet	A_probato	6	High	Mud	2011	Spring	0
Gillnet	A_probato	3	High	Reef	2011	Spring	0.0243794
Gillnet	A_probato	6	Low	Reef	2009	Fall	0.0173892
Gillnet	A_probato	3	High	Mud	2009	Fall	0.0219415
Gillnet	A_probato	7	High	Reef	2011	Summer	0.0209919
Gillnet	A_probato	7	Low	Mud	2010	Winter	0
Gillnet	A_probato	3	High	Mud	2010	Spring	0.0394504
Gillnet	A_probato	6	Low	Reef	2010	Winter	0.00489836
Gillnet	A_probato	3	High	Mud	2010	Winter	0
Gillnet	A_probato	7	High	Mud	2010	Summer	0
Gillnet	A_probato	6	Low	Reef	2009	Summer	0
Gillnet	A_probato	6	Low	Mud	2009	Winter	0
Gillnet	A_probato	7	High	Mud	2009	Fall	0
Gillnet	A_probato	6	High	Reef	2011	Summer	0.0274499
Gillnet	A_probato	6	Low	Mud	2010	Winter	0
Gillnet	A_probato	3	Low	Reef	2010	Winter	0
Gillnet	A_probato	6	High	Mud	2010	Fall	0
Gillnet	A_probato	7	Low	Reef	2011	Fall	0
Gillnet	A_probato	6	High	Mud	2010	Summer	0
Gillnet	A_probato	7	High	Reef	2009	Winter	0
Gillnet	A_probato	3	Low	Mud	2009	Winter	0
Gillnet	A_probato	6	High	Mud	2011	Summer	0.013725
Gillnet	A_probato	3	High	Reef	2011	Summer	0.0554078
Gillnet	A_probato	3	Low	Reef	2011	Fall	0.00953642
Gillnet	A_probato	3	High	Mud	2009	Summer	0
Gillnet	A_probato	7	Low	Reef	2011	Spring	0
Gillnet	A_probato	7	Low	Mud	2011	Fall	0
Gillnet	A_probato	3	High	Mud	2010	Summer	0.0243794
Gillnet	A_probato	6	Low	Reef	2011	Fall	0.00489836
Gillnet	A_probato	3	High	Mud	2011	Fall	0
Gillnet	A_probato	7	High	Mud	2010	Winter	0.0314878
Gillnet	A_probato	6	Low	Reef	2009	Winter	0.0230223
Gillnet	A_probato	6	Low	Mud	2010	Fall	0
Gillnet	A_probato	7	High	Mud	2009	Summer	0
Gillnet	A_probato	6	High	Mud	2009	Fall	0
Gillnet	A_probato	6	Low	Mud	2011	Fall	0
Gillnet	A_probato	6	Low	Reef	2011	Spring	0.0587803
Gillnet	A_probato	6	Low	Mud	2011	Summer	0.0318393
Gillnet	A_probato	7	High	Mud	2011	Fall	0
Gillnet	A_probato	6	High	Mud	2010	Winter	0
Gillnet	A_probato	7	High	Reef	2010	Fall	0.0498557
Gillnet	A_probato	3	Low	Mud	2010	Fall	0
Gillnet	A_probato	7	High	Reef	2010	Summer	0.00682236
Gillnet	A_probato	6	Low	Mud	2011	Spring	0.00734754
Gillnet	A_probato	3	Low	Reef	2011	Spring	0.177483
Gillnet	A_probato	7	High	Reef	2009	Fall	0
Gillnet	A_probato	7	Low	Reef	2011	Summer	0
Gillnet	A_probato	7	Low	Mud	2011	Spring	0
Gillnet	A_probato	7	High	Reef	2010	Spring	0.0892154
Gillnet	A_probato	3	Low	Mud	2010	Spring	0
Gillnet	A_probato	7	High	Reef	2010	Winter	0.0104959
Gillnet	A_probato	7	Low	Reef	2010	Spring	0.0543478
Gillnet	A_probato	6	Low	Reef	2010	Fall	0.00244918
Gillnet	A_probato	6	Low	Mud	2010	Spring	0.0842518
Gillnet	A_probato	7	High	Mud	2009	Winter	0
Gillnet	A_probato	6	High	Mud	2009	Summer	0
Gillnet	A_probato	7	Low	Mud	2009	Winter	0.03125
Gillnet	A_probato	6	Low	Reef	2011	Summer	0
Gillnet	A_probato	7	Low	Mud	2010	Spring	0
Gillnet	A_probato	7	High	Mud	2011	Spring	0
Gillnet	A_probato	6	High	Mud	2011	Fall	0
Gillnet	A_probato	6	Low	Mud	2010	Summer	0.02988
Gillnet	A_probato	7	Low	Mud	2009	Summer	0.0247283
Gillnet	A_probato	7	Low	Reef	2009	Winter	0.0203804
Gillnet	A_probato	7	Low	Mud	2010	Fall	0
Gillnet	A_probato	7	Low	Reef	2009	Summer	0
Gillnet	A_probato	7	Low	Mud	2010	Summer	0.0334239
Gillnet	A_probato	7	Low	Mud	2009	Fall	0
Gillnet	A_probato	7	Low	Mud	2011	Summer	0
Gillnet	A_probato	7	Low	Reef	2010	Fall	0.133152
Gillnet	A_probato	7	High	Mud	2011	Summer	0
Gillnet	A_probato	7	Low	Reef	2009	Fall	0.0298913
Seine	B_chrysoura	3	Low	Reef	2010	Summer	0
Seine	B_chrysoura	6	Low	Mud	2011	Fall	0
Seine	B_chrysoura	3	High	Reef	2011	Fall	0
Seine	B_chrysoura	6	Low	Mud	2009	Winter	0
Seine	B_chrysoura	3	Low	Reef	2009	Winter	0
Seine	B_chrysoura	6	Low	Mud	2009	Fall	0
Seine	B_chrysoura	6	High	Mud	2010	Summer	5.29783e-05
Seine	B_chrysoura	6	Low	Reef	2010	Spring	0
Seine	B_chrysoura	7	Low	Reef	2011	Spring	0.000369022
Seine	B_chrysoura	3	High	Reef	2009	Summer	0
Seine	B_chrysoura	6	High	Reef	2010	Spring	0
Seine	B_chrysoura	6	High	Mud	2010	Fall	0.000350535
Seine	B_chrysoura	6	Low	Reef	2010	Fall	0
Seine	B_chrysoura	3	High	Mud	2009	Winter	0
Seine	B_chrysoura	7	Low	Reef	2010	Winter	0
Seine	B_chrysoura	6	High	Mud	2010	Spring	0
Seine	B_chrysoura	6	High	Reef	2011	Spring	0
Seine	B_chrysoura	6	High	Reef	2011	Summer	0.00114686
Seine	B_chrysoura	6	Low	Mud	2011	Spring	0
Seine	B_chrysoura	3	High	Mud	2010	Fall	0.000118573
Seine	B_chrysoura	6	Low	Mud	2010	Summer	0
Seine	B_chrysoura	3	High	Reef	2009	Fall	0
Seine	B_chrysoura	3	Low	Mud	2010	Spring	0
Seine	B_chrysoura	6	High	Reef	2010	Summer	0.000376887
Seine	B_chrysoura	3	Low	Mud	2009	Winter	0
Seine	B_chrysoura	7	High	Mud	2009	Fall	0
Seine	B_chrysoura	3	High	Reef	2011	Summer	0
Seine	B_chrysoura	3	Low	Reef	2010	Fall	0
Seine	B_chrysoura	6	High	Reef	2011	Fall	0
Seine	B_chrysoura	6	High	Reef	2009	Summer	5.32528e-05
Seine	B_chrysoura	3	Low	Mud	2011	Spring	0
Seine	B_chrysoura	6	Low	Mud	2011	Summer	3.15944e-05
Seine	B_chrysoura	6	Low	Mud	2010	Fall	0
Seine	B_chrysoura	7	Low	Reef	2010	Summer	0
Seine	B_chrysoura	6	High	Mud	2010	Winter	0
Seine	B_chrysoura	3	Low	Mud	2009	Summer	0.000401589
Seine	B_chrysoura	3	High	Reef	2010	Winter	0
Seine	B_chrysoura	3	Low	Mud	2010	Fall	0
Seine	B_chrysoura	6	High	Mud	2011	Summer	0
Seine	B_chrysoura	3	High	Mud	2010	Winter	0
Seine	B_chrysoura	6	Low	Reef	2011	Fall	0
Seine	B_chrysoura	6	Low	Reef	2011	Spring	0
Seine	B_chrysoura	3	High	Mud	2011	Summer	0
Seine	B_chrysoura	3	Low	Mud	2011	Summer	0
Seine	B_chrysoura	6	High	Mud	2009	Winter	0
Seine	B_chrysoura	3	Low	Reef	2011	Spring	0
Seine	B_chrysoura	6	Low	Mud	2010	Spring	0
Seine	B_chrysoura	7	Low	Reef	2009	Fall	0
Seine	B_chrysoura	7	Low	Reef	2011	Fall	0.00046875
Seine	B_chrysoura	7	High	Reef	2010	Summer	0
Seine	B_chrysoura	6	Low	Reef	2009	Fall	0
Seine	B_chrysoura	3	Low	Mud	2011	Fall	3.97351e-06
Seine	B_chrysoura	7	Low	Reef	2011	Summer	0.000193207
Seine	B_chrysoura	6	Low	Reef	2010	Summer	0
Seine	B_chrysoura	3	High	Mud	2011	Fall	0
Seine	B_chrysoura	6	Low	Reef	2010	Winter	0
Seine	B_chrysoura	6	High	Reef	2010	Winter	0
Seine	B_chrysoura	7	Low	Mud	2011	Summer	0
Seine	B_chrysoura	3	High	Mud	2011	Spring	0
Seine	B_chrysoura	3	Low	Reef	2010	Winter	0
Seine	B_chrysoura	7	Low	Reef	2010	Spring	0
Seine	B_chrysoura	3	High	Reef	2010	Spring	0
Seine	B_chrysoura	6	High	Mud	2009	Fall	0
Seine	B_chrysoura	7	High	Reef	2009	Summer	0.000163737
Seine	B_chrysoura	3	Low	Mud	2010	Summer	2.78146e-05
Seine	B_chrysoura	7	High	Reef	2010	Spring	0
Seine	B_chrysoura	7	Low	Mud	2010	Winter	0
Seine	B_chrysoura	6	High	Reef	2009	Winter	0
Seine	B_chrysoura	7	High	Mud	2010	Winter	0
Seine	B_chrysoura	3	High	Mud	2010	Summer	0
Seine	B_chrysoura	7	High	Mud	2009	Summer	7.00604e-05
Seine	B_chrysoura	7	Low	Mud	2011	Spring	0
Seine	B_chrysoura	6	Low	Mud	2010	Winter	0
Seine	B_chrysoura	3	Low	Reef	2009	Summer	0.000178543
Seine	B_chrysoura	7	Low	Reef	2010	Fall	0
Seine	B_chrysoura	7	Low	Mud	2011	Fall	0.000116304
Seine	B_chrysoura	6	Low	Reef	2009	Winter	0
Seine	B_chrysoura	7	High	Reef	2011	Spring	1.25951e-05
Seine	B_chrysoura	3	High	Mud	2009	Fall	0
Seine	B_chrysoura	7	High	Mud	2011	Spring	0
Seine	B_chrysoura	6	High	Reef	2010	Fall	0
Seine	B_chrysoura	7	High	Mud	2011	Fall	0
Seine	B_chrysoura	7	High	Mud	2010	Spring	0
Seine	B_chrysoura	3	Low	Reef	2009	Fall	0
Seine	B_chrysoura	3	High	Mud	2010	Spring	0
Seine	B_chrysoura	6	High	Mud	2009	Summer	7.19187e-05
Seine	B_chrysoura	7	High	Reef	2009	Fall	0
Seine	B_chrysoura	3	High	Reef	2010	Summer	0
Seine	B_chrysoura	7	High	Reef	2010	Winter	0
Seine	B_chrysoura	7	Low	Reef	2009	Winter	0
Seine	B_chrysoura	6	High	Mud	2011	Fall	0.000417239
Seine	B_chrysoura	7	High	Mud	2010	Summer	0
Seine	B_chrysoura	7	High	Mud	2010	Fall	0.00167987
Seine	B_chrysoura	3	High	Reef	2010	Fall	0
Seine	B_chrysoura	6	High	Reef	2009	Fall	0
Seine	B_chrysoura	7	Low	Reef	2009	Summer	0
Seine	B_chrysoura	3	Low	Reef	2010	Spring	0
Seine	B_chrysoura	7	Low	Mud	2010	Fall	0.000305978
Seine	B_chrysoura	7	High	Mud	2011	Summer	0
Seine	B_chrysoura	6	High	Mud	2011	Spring	0
Seine	B_chrysoura	7	Low	Mud	2009	Fall	0
Seine	B_chrysoura	3	Low	Mud	2010	Winter	2.06623e-05
Seine	B_chrysoura	7	Low	Mud	2010	Spring	0
Seine	B_chrysoura	6	Low	Mud	2009	Summer	0.000157948
Seine	B_chrysoura	6	Low	Reef	2011	Summer	0.000116091
Seine	B_chrysoura	3	Low	Reef	2011	Fall	0
Seine	B_chrysoura	7	Low	Mud	2009	Summer	0
Seine	B_chrysoura	3	High	Mud	2009	Summer	4.76507e-05
Seine	B_chrysoura	7	Low	Mud	2009	Winter	0
Seine	B_chrysoura	3	High	Reef	2009	Winter	0
Seine	B_chrysoura	3	High	Reef	2011	Spring	0
Seine	B_chrysoura	7	Low	Mud	2010	Summer	0
Seine	B_chrysoura	7	High	Mud	2009	Winter	0
Seine	B_chrysoura	3	Low	Mud	2009	Fall	0
Seine	B_chrysoura	7	High	Reef	2010	Fall	0
Seine	B_chrysoura	7	High	Reef	2011	Summer	0
Seine	B_chrysoura	3	Low	Reef	2011	Summer	0
Seine	B_chrysoura	7	High	Reef	2009	Winter	0
Seine	B_chrysoura	6	Low	Reef	2009	Summer	0
Seine	B_chrysoura	7	High	Reef	2011	Fall	0
Gillnet	B_marinus	7	High	Mud	2011	Fall	0
Gillnet	B_marinus	6	Low	Mud	2009	Summer	0
Gillnet	B_marinus	7	High	Mud	2011	Spring	0
Gillnet	B_marinus	7	High	Mud	2010	Fall	0
Gillnet	B_marinus	6	Low	Mud	2010	Fall	0
Gillnet	B_marinus	6	Low	Mud	2009	Winter	0
Gillnet	B_marinus	7	Low	Reef	2010	Spring	0
Gillnet	B_marinus	7	High	Mud	2009	Fall	0
Gillnet	B_marinus	7	High	Mud	2010	Summer	0
Gillnet	B_marinus	3	High	Reef	2010	Winter	0
Gillnet	B_marinus	7	High	Reef	2011	Fall	0
Gillnet	B_marinus	3	Low	Mud	2010	Summer	0
Gillnet	B_marinus	7	High	Reef	2011	Summer	0
Gillnet	B_marinus	6	Low	Reef	2009	Winter	0
Gillnet	B_marinus	3	High	Mud	2009	Winter	0
Gillnet	B_marinus	7	High	Mud	2009	Summer	0
Gillnet	B_marinus	6	Low	Mud	2009	Fall	0
Gillnet	B_marinus	6	Low	Reef	2010	Winter	0
Gillnet	B_marinus	7	High	Reef	2011	Spring	0
Gillnet	B_marinus	6	Low	Reef	2011	Spring	0
Gillnet	B_marinus	3	Low	Reef	2011	Summer	0
Gillnet	B_marinus	6	Low	Mud	2010	Spring	0
Gillnet	B_marinus	7	High	Mud	2011	Summer	0
Gillnet	B_marinus	7	High	Mud	2010	Spring	0
Gillnet	B_marinus	6	Low	Mud	2010	Winter	0
Gillnet	B_marinus	7	High	Mud	2010	Winter	0
Gillnet	B_marinus	6	High	Mud	2010	Fall	0
Gillnet	B_marinus	7	Low	Reef	2010	Summer	0
Gillnet	B_marinus	3	Low	Mud	2009	Fall	0
Gillnet	B_marinus	6	Low	Mud	2010	Summer	0
Gillnet	B_marinus	3	High	Reef	2011	Fall	0
Gillnet	B_marinus	3	High	Mud	2011	Spring	0
Gillnet	B_marinus	3	Low	Mud	2010	Winter	0
Gillnet	B_marinus	3	Low	Reef	2009	Fall	0
Gillnet	B_marinus	6	Low	Reef	2010	Fall	0
Gillnet	B_marinus	3	High	Mud	2010	Fall	0
Gillnet	B_marinus	7	High	Mud	2009	Winter	0
Gillnet	B_marinus	6	High	Reef	2009	Winter	0
Gillnet	B_marinus	6	Low	Reef	2011	Fall	0
Gillnet	B_marinus	3	High	Mud	2011	Summer	0
Gillnet	B_marinus	6	Low	Reef	2011	Summer	0.00489836
Gillnet	B_marinus	3	Low	Reef	2009	Summer	0
Gillnet	B_marinus	6	High	Reef	2009	Summer	0
Gillnet	B_marinus	7	Low	Reef	2009	Fall	0
Gillnet	B_marinus	3	High	Reef	2009	Fall	0
Gillnet	B_marinus	6	Low	Mud	2011	Fall	0
Gillnet	B_marinus	3	High	Reef	2009	Winter	0
Gillnet	B_marinus	6	High	Mud	2010	Spring	0
Gillnet	B_marinus	7	Low	Reef	2010	Winter	0
Gillnet	B_marinus	3	Low	Mud	2009	Summer	0.0439735
Gillnet	B_marinus	6	High	Mud	2011	Spring	0.00274499
Gillnet	B_marinus	3	High	Reef	2011	Spring	0
Gillnet	B_marinus	6	Low	Reef	2009	Fall	0
Gillnet	B_marinus	3	Low	Mud	2011	Fall	0
Gillnet	B_marinus	7	Low	Mud	2009	Winter	0
Gillnet	B_marinus	6	Low	Reef	2010	Spring	0
Gillnet	B_marinus	3	High	Mud	2010	Spring	0
Gillnet	B_marinus	7	Low	Mud	2010	Winter	0
Gillnet	B_marinus	6	High	Reef	2010	Fall	0
Gillnet	B_marinus	7	Low	Mud	2011	Spring	0
Gillnet	B_marinus	6	High	Reef	2010	Summer	0
Gillnet	B_marinus	3	Low	Mud	2011	Spring	0
Gillnet	B_marinus	3	Low	Reef	2009	Winter	0
Gillnet	B_marinus	3	Low	Reef	2010	Spring	0
Gillnet	B_marinus	7	Low	Reef	2009	Summer	0
Gillnet	B_marinus	3	High	Reef	2009	Summer	0.00288121
Gillnet	B_marinus	6	Low	Mud	2011	Spring	0
Gillnet	B_marinus	3	High	Reef	2010	Fall	0
Gillnet	B_marinus	6	High	Mud	2010	Summer	0
Gillnet	B_marinus	7	Low	Reef	2011	Fall	0
Gillnet	B_marinus	3	Low	Mud	2009	Winter	0
Gillnet	B_marinus	6	High	Mud	2011	Summer	0
Gillnet	B_marinus	3	High	Reef	2011	Summer	0
Gillnet	B_marinus	6	Low	Reef	2009	Summer	0
Gillnet	B_marinus	6	Low	Mud	2011	Summer	0
Gillnet	B_marinus	7	Low	Mud	2010	Fall	0
Gillnet	B_marinus	6	Low	Reef	2010	Summer	0.110703
Gillnet	B_marinus	3	High	Mud	2010	Summer	0.056516
Gillnet	B_marinus	7	Low	Mud	2011	Fall	0
Gillnet	B_marinus	6	High	Reef	2010	Spring	0
Gillnet	B_marinus	7	Low	Mud	2011	Summer	0
Gillnet	B_marinus	6	High	Reef	2010	Winter	0
Gillnet	B_marinus	3	Low	Mud	2011	Summer	0
Gillnet	B_marinus	3	Low	Reef	2010	Fall	0
Gillnet	B_marinus	3	Low	Reef	2010	Summer	0
Gillnet	B_marinus	7	Low	Reef	2009	Winter	0
Gillnet	B_marinus	3	Low	Reef	2011	Fall	0
Gillnet	B_marinus	7	Low	Mud	2009	Summer	0.0184783
Gillnet	B_marinus	3	High	Reef	2010	Spring	0
Gillnet	B_marinus	6	High	Mud	2010	Winter	0
Gillnet	B_marinus	7	Low	Reef	2011	Spring	0
Gillnet	B_marinus	3	Low	Mud	2010	Fall	0
Gillnet	B_marinus	7	Low	Mud	2009	Fall	0
Gillnet	B_marinus	3	High	Mud	2009	Fall	0
Gillnet	B_marinus	3	Low	Reef	2011	Spring	0
Gillnet	B_marinus	7	High	Reef	2009	Fall	0
Gillnet	B_marinus	7	Low	Mud	2010	Spring	0
Gillnet	B_marinus	6	High	Mud	2011	Fall	0
Gillnet	B_marinus	3	High	Mud	2010	Winter	0
Gillnet	B_marinus	3	Low	Mud	2010	Spring	0
Gillnet	B_marinus	6	High	Mud	2009	Winter	0
Gillnet	B_marinus	3	High	Mud	2009	Summer	0
Gillnet	B_marinus	6	High	Reef	2011	Fall	0
Gillnet	B_marinus	6	High	Reef	2009	Fall	0
Gillnet	B_marinus	6	High	Reef	2011	Summer	0
Gillnet	B_marinus	3	Low	Reef	2010	Winter	0
Gillnet	B_marinus	7	Low	Reef	2010	Fall	0
Gillnet	B_marinus	7	High	Reef	2010	Summer	0
Gillnet	B_marinus	6	High	Mud	2009	Fall	0
Gillnet	B_marinus	3	High	Reef	2010	Summer	0
Gillnet	B_marinus	6	High	Reef	2011	Spring	0
Gillnet	B_marinus	7	Low	Reef	2011	Summer	0
Gillnet	B_marinus	7	High	Reef	2009	Summer	0
Gillnet	B_marinus	7	High	Reef	2010	Spring	0
Gillnet	B_marinus	7	High	Reef	2010	Fall	0
Gillnet	B_marinus	7	High	Reef	2010	Winter	0
Gillnet	B_marinus	6	High	Mud	2009	Summer	0
Gillnet	B_marinus	7	Low	Mud	2010	Summer	0
Gillnet	B_marinus	3	High	Mud	2011	Fall	0
Gillnet	B_marinus	7	High	Reef	2009	Winter	0
Gillnet	B_patronus	6	High	Reef	2010	Summer	0
Gillnet	B_patronus	6	Low	Mud	2009	Summer	0
Gillnet	B_patronus	6	High	Reef	2010	Winter	0
Gillnet	B_patronus	6	High	Reef	2009	Summer	0.00713698
Gillnet	B_patronus	3	Low	Reef	2009	Summer	0.053245
Gillnet	B_patronus	3	High	Mud	2011	Spring	0
Gillnet	B_patronus	3	Low	Reef	2009	Fall	0.0447152
Gillnet	B_patronus	6	High	Mud	2009	Winter	0
Gillnet	B_patronus	3	Low	Mud	2011	Spring	0
Gillnet	B_patronus	3	Low	Reef	2009	Winter	0
Gillnet	B_patronus	7	High	Reef	2009	Summer	0.00183679
Gillnet	B_patronus	6	High	Reef	2009	Winter	0
Gillnet	B_patronus	3	Low	Mud	2010	Summer	0
Gillnet	B_patronus	3	Low	Mud	2011	Fall	0
Gillnet	B_patronus	3	High	Mud	2009	Fall	0.0035461
Seine	B_patronus	3	Low	Reef	2009	Fall	0
Gillnet	B_patronus	3	Low	Mud	2011	Summer	0
Gillnet	B_patronus	3	Low	Reef	2010	Fall	0
Seine	B_patronus	3	Low	Reef	2011	Summer	0
Gillnet	B_patronus	6	Low	Mud	2009	Fall	0
Seine	B_patronus	3	Low	Mud	2009	Winter	0
Seine	B_patronus	7	High	Reef	2011	Summer	0
Gillnet	B_patronus	6	Low	Mud	2009	Winter	0
Gillnet	B_patronus	6	High	Reef	2011	Fall	0
Gillnet	B_patronus	6	Low	Mud	2010	Spring	0.000734754
Gillnet	B_patronus	3	Low	Reef	2010	Spring	0.00927152
Gillnet	B_patronus	3	High	Mud	2011	Summer	0
Gillnet	B_patronus	3	High	Reef	2009	Summer	0
Gillnet	B_patronus	6	High	Mud	2010	Fall	0
Gillnet	B_patronus	7	Low	Reef	2010	Summer	0
Gillnet	B_patronus	7	High	Mud	2009	Summer	0.00157439
Seine	B_patronus	6	High	Mud	2010	Winter	0.000157743
Gillnet	B_patronus	6	High	Reef	2010	Fall	0.00548998
Gillnet	B_patronus	3	Low	Mud	2010	Winter	0
Seine	B_patronus	3	High	Reef	2010	Fall	0
Gillnet	B_patronus	3	High	Mud	2009	Summer	0.00177305
Seine	B_patronus	6	Low	Reef	2010	Summer	0
Gillnet	B_patronus	6	High	Reef	2009	Fall	0
Gillnet	B_patronus	7	High	Mud	2009	Winter	0
Gillnet	B_patronus	7	Low	Mud	2011	Fall	0
Gillnet	B_patronus	6	High	Reef	2010	Spring	0
Seine	B_patronus	6	Low	Mud	2010	Spring	0.000250796
Seine	B_patronus	3	Low	Reef	2009	Winter	0
Gillnet	B_patronus	6	Low	Mud	2010	Fall	0
Gillnet	B_patronus	6	High	Reef	2011	Spring	0.00274499
Gillnet	B_patronus	6	Low	Mud	2010	Summer	0
Gillnet	B_patronus	3	Low	Reef	2010	Summer	0
Gillnet	B_patronus	6	Low	Mud	2011	Fall	0
Gillnet	B_patronus	3	High	Reef	2009	Winter	0
Gillnet	B_patronus	6	High	Mud	2010	Spring	0
Seine	B_patronus	7	High	Mud	2009	Winter	0
Gillnet	B_patronus	3	High	Reef	2010	Winter	0
Gillnet	B_patronus	7	High	Reef	2010	Fall	0
Seine	B_patronus	7	High	Mud	2011	Spring	0
Gillnet	B_patronus	7	High	Reef	2011	Fall	0.00196799
Seine	B_patronus	7	Low	Reef	2009	Summer	4.70109e-05
Gillnet	B_patronus	3	High	Mud	2009	Winter	0
Seine	B_patronus	3	Low	Reef	2010	Fall	0
Gillnet	B_patronus	3	High	Mud	2010	Spring	0
Gillnet	B_patronus	7	High	Mud	2010	Fall	0
Gillnet	B_patronus	3	High	Mud	2010	Winter	0
Gillnet	B_patronus	7	High	Mud	2010	Summer	0
Seine	B_patronus	3	Low	Mud	2010	Summer	0.000769642
Seine	B_patronus	3	High	Reef	2010	Winter	0
Gillnet	B_patronus	7	High	Mud	2011	Summer	0
Gillnet	B_patronus	6	High	Reef	2011	Summer	0
Gillnet	B_patronus	6	Low	Mud	2010	Winter	0
Gillnet	B_patronus	3	Low	Reef	2010	Winter	0
Gillnet	B_patronus	6	Low	Mud	2011	Spring	0
Gillnet	B_patronus	3	High	Reef	2010	Fall	0.00221631
Gillnet	B_patronus	6	High	Mud	2010	Summer	0
Gillnet	B_patronus	7	Low	Reef	2011	Fall	0
Gillnet	B_patronus	3	High	Reef	2011	Fall	0.0049867
Seine	B_patronus	6	High	Mud	2011	Summer	0
Gillnet	B_patronus	7	Low	Mud	2009	Summer	0
Gillnet	B_patronus	7	High	Reef	2011	Spring	0
Gillnet	B_patronus	7	Low	Mud	2010	Fall	0
Gillnet	B_patronus	3	High	Mud	2010	Fall	0.00664894
Seine	B_patronus	6	Low	Reef	2011	Spring	0
Gillnet	B_patronus	3	High	Mud	2010	Summer	0
Gillnet	B_patronus	7	High	Mud	2010	Spring	0
Gillnet	B_patronus	7	Low	Mud	2011	Summer	0
Gillnet	B_patronus	7	High	Mud	2010	Winter	0
Seine	B_patronus	6	Low	Mud	2011	Fall	0
Seine	B_patronus	3	Low	Reef	2010	Summer	0
Seine	B_patronus	7	High	Reef	2010	Fall	0
Gillnet	B_patronus	6	High	Mud	2009	Fall	0.0134505
Seine	B_patronus	7	High	Reef	2010	Winter	0
Gillnet	B_patronus	3	Low	Reef	2011	Fall	0.00198675
Gillnet	B_patronus	6	Low	Mud	2011	Summer	0
Gillnet	B_patronus	3	High	Reef	2010	Spring	0
Gillnet	B_patronus	6	High	Mud	2010	Winter	0
Seine	B_patronus	7	High	Mud	2010	Summer	0
Gillnet	B_patronus	3	High	Reef	2011	Spring	0
Gillnet	B_patronus	7	High	Reef	2010	Summer	0
Seine	B_patronus	6	Low	Reef	2011	Summer	0
Gillnet	B_patronus	7	High	Reef	2011	Summer	0
Seine	B_patronus	7	Low	Reef	2010	Spring	0
Seine	B_patronus	3	Low	Reef	2010	Winter	0
Seine	B_patronus	6	High	Mud	2009	Winter	0
Seine	B_patronus	7	High	Reef	2009	Summer	6.29756e-06
Seine	B_patronus	6	Low	Reef	2009	Summer	0
Seine	B_patronus	7	High	Reef	2010	Spring	0
Gillnet	B_patronus	7	High	Mud	2011	Fall	0.00196799
Seine	B_patronus	3	Low	Mud	2011	Spring	0
Seine	B_patronus	3	High	Reef	2011	Summer	0
Gillnet	B_patronus	7	Low	Reef	2009	Summer	0.000543478
Gillnet	B_patronus	6	High	Mud	2009	Summer	0
Gillnet	B_patronus	7	Low	Reef	2010	Fall	0
Gillnet	B_patronus	3	Low	Reef	2011	Spring	0
Gillnet	B_patronus	7	High	Reef	2009	Fall	0.025715
Gillnet	B_patronus	3	High	Reef	2010	Summer	0
Gillnet	B_patronus	6	High	Mud	2011	Fall	0
Gillnet	B_patronus	7	Low	Reef	2011	Summer	0
Gillnet	B_patronus	3	High	Reef	2011	Summer	0
Seine	B_patronus	6	Low	Reef	2009	Winter	0
Seine	B_patronus	3	High	Mud	2009	Fall	0
Gillnet	B_patronus	7	High	Mud	2009	Fall	0
Gillnet	B_patronus	7	Low	Mud	2010	Summer	0
Seine	B_patronus	3	Low	Mud	2010	Winter	0
Seine	B_patronus	6	Low	Mud	2009	Summer	0
Gillnet	B_patronus	3	High	Mud	2011	Fall	0
Gillnet	B_patronus	6	Low	Reef	2011	Summer	0
Seine	B_patronus	7	Low	Reef	2009	Fall	0
Gillnet	B_patronus	7	High	Mud	2011	Spring	0
Seine	B_patronus	7	High	Reef	2009	Fall	0.0125644
Seine	B_patronus	3	High	Reef	2009	Winter	0
Gillnet	B_patronus	3	High	Reef	2009	Fall	0.0299202
Seine	B_patronus	3	High	Reef	2010	Summer	0.00692442
Gillnet	B_patronus	7	Low	Reef	2010	Spring	0
Gillnet	B_patronus	3	Low	Reef	2011	Summer	0
Seine	B_patronus	3	High	Mud	2009	Summer	0
Seine	B_patronus	6	Low	Reef	2010	Fall	0
Gillnet	B_patronus	6	High	Mud	2011	Spring	0
Gillnet	B_patronus	7	Low	Mud	2009	Fall	0.00217391
Gillnet	B_patronus	6	Low	Reef	2009	Fall	0
Gillnet	B_patronus	7	Low	Mud	2009	Winter	0
Seine	B_patronus	6	Low	Mud	2009	Winter	0
Seine	B_patronus	6	High	Mud	2010	Summer	1.18035e-05
Seine	B_patronus	7	Low	Reef	2011	Fall	0
Seine	B_patronus	6	High	Mud	2011	Spring	0
Seine	B_patronus	7	Low	Mud	2009	Fall	0
Gillnet	B_patronus	6	Low	Reef	2011	Spring	0
Seine	B_patronus	6	Low	Reef	2010	Spring	9.06196e-06
Seine	B_patronus	7	High	Reef	2011	Fall	0
Seine	B_patronus	7	High	Mud	2009	Fall	0
Seine	B_patronus	6	High	Reef	2009	Summer	0
Seine	B_patronus	3	High	Mud	2009	Winter	0
Seine	B_patronus	6	Low	Mud	2010	Fall	0
Seine	B_patronus	6	High	Reef	2011	Fall	0
Seine	B_patronus	7	High	Mud	2011	Summer	5.35293e-05
Gillnet	B_patronus	3	Low	Mud	2009	Fall	0
Gillnet	B_patronus	7	High	Reef	2009	Winter	0
Seine	B_patronus	3	High	Reef	2010	Spring	0
Gillnet	B_patronus	6	High	Mud	2011	Summer	0
Seine	B_patronus	3	High	Reef	2011	Fall	0
Seine	B_patronus	3	Low	Mud	2009	Fall	0
Seine	B_patronus	7	High	Reef	2011	Spring	0
Seine	B_patronus	3	High	Mud	2010	Fall	0
Gillnet	B_patronus	6	Low	Reef	2010	Summer	0
Seine	B_patronus	3	High	Mud	2010	Winter	0
Seine	B_patronus	3	Low	Mud	2011	Summer	0
Seine	B_patronus	3	High	Mud	2011	Summer	4.18883e-05
Seine	B_patronus	6	High	Reef	2009	Winter	0
Gillnet	B_patronus	6	Low	Reef	2009	Winter	0
Seine	B_patronus	7	Low	Reef	2010	Fall	0
Gillnet	B_patronus	7	Low	Reef	2009	Fall	0.0013587
Seine	B_patronus	7	Low	Reef	2011	Summer	0
Gillnet	B_patronus	7	Low	Reef	2009	Winter	0.00217391
Seine	B_patronus	6	High	Mud	2011	Fall	0
Seine	B_patronus	3	High	Reef	2011	Spring	4.21099e-06
Gillnet	B_patronus	7	Low	Reef	2010	Winter	0
Gillnet	B_patronus	3	Low	Mud	2009	Summer	0.0145695
Seine	B_patronus	3	High	Mud	2010	Spring	0.000811613
Seine	B_patronus	6	Low	Reef	2010	Winter	0
Seine	B_patronus	3	High	Mud	2011	Fall	0
Seine	B_patronus	6	High	Reef	2010	Fall	0
Seine	B_patronus	6	Low	Mud	2010	Winter	0
Gillnet	B_patronus	7	Low	Mud	2010	Spring	0.0013587
Seine	B_patronus	6	Low	Mud	2010	Summer	0
Gillnet	B_patronus	7	Low	Mud	2010	Winter	0
Seine	B_patronus	6	Low	Mud	2011	Spring	8.81705e-06
Gillnet	B_patronus	7	Low	Mud	2011	Spring	0
Seine	B_patronus	7	Low	Mud	2010	Fall	0
Seine	B_patronus	7	Low	Mud	2009	Summer	0
Seine	B_patronus	6	Low	Reef	2011	Fall	0
Seine	B_patronus	7	High	Mud	2009	Summer	0
Seine	B_patronus	7	High	Mud	2010	Fall	0
Seine	B_patronus	6	High	Reef	2010	Spring	0.000309717
Seine	B_patronus	3	High	Mud	2010	Summer	0
Seine	B_patronus	7	High	Mud	2011	Fall	0
Seine	B_patronus	6	High	Mud	2009	Fall	0
Seine	B_patronus	7	Low	Reef	2009	Winter	0
Gillnet	B_patronus	3	Low	Mud	2009	Winter	0
Gillnet	B_patronus	7	High	Reef	2010	Spring	0
Gillnet	B_patronus	3	Low	Mud	2010	Spring	0.000794702
Gillnet	B_patronus	6	Low	Reef	2009	Summer	0
Seine	B_patronus	6	High	Mud	2010	Spring	0.00685397
Seine	B_patronus	3	Low	Mud	2010	Fall	0
Seine	B_patronus	3	Low	Mud	2010	Spring	0.000166093
Seine	B_patronus	7	Low	Mud	2011	Fall	0
Gillnet	B_patronus	6	Low	Reef	2011	Fall	0
Seine	B_patronus	6	High	Reef	2009	Fall	0
Seine	B_patronus	7	High	Mud	2010	Winter	0
Seine	B_patronus	3	Low	Reef	2011	Spring	0
Seine	B_patronus	6	High	Reef	2010	Summer	0
Gillnet	B_patronus	6	Low	Reef	2010	Spring	0
Seine	B_patronus	7	Low	Reef	2010	Winter	0
Seine	B_patronus	7	Low	Mud	2010	Winter	0
Seine	B_patronus	7	Low	Mud	2009	Winter	0
Seine	B_patronus	3	High	Reef	2009	Fall	0
Seine	B_patronus	6	Low	Reef	2009	Fall	0
Seine	B_patronus	6	High	Reef	2011	Summer	0
Gillnet	B_patronus	7	Low	Reef	2011	Spring	0
Gillnet	B_patronus	3	Low	Mud	2010	Fall	0
Seine	B_patronus	7	High	Mud	2010	Spring	0.000160063
Seine	B_patronus	3	Low	Reef	2011	Fall	0
Gillnet	B_patronus	6	Low	Reef	2010	Winter	0
Seine	B_patronus	6	High	Reef	2010	Winter	0
Seine	B_patronus	6	Low	Mud	2011	Summer	5.73108e-05
Seine	B_patronus	7	Low	Mud	2011	Summer	0
Gillnet	B_patronus	6	Low	Reef	2010	Fall	0
Seine	B_patronus	7	Low	Reef	2011	Spring	0
Gillnet	B_patronus	7	High	Reef	2010	Winter	0
Seine	B_patronus	6	High	Mud	2009	Summer	0.000110129
Seine	B_patronus	3	High	Reef	2009	Summer	0.000150089
Seine	B_patronus	7	Low	Mud	2010	Spring	0
Seine	B_patronus	6	Low	Mud	2009	Fall	0
Seine	B_patronus	3	Low	Mud	2011	Fall	0
Seine	B_patronus	3	Low	Mud	2009	Summer	7.83046e-05
Seine	B_patronus	6	High	Mud	2010	Fall	0
Seine	B_patronus	3	High	Mud	2011	Spring	0
Seine	B_patronus	3	Low	Reef	2009	Summer	0
Seine	B_patronus	7	Low	Mud	2011	Spring	0
Seine	B_patronus	7	Low	Mud	2010	Summer	0
Seine	B_patronus	7	High	Reef	2009	Winter	0
Seine	B_patronus	3	Low	Reef	2010	Spring	0.00566543
Seine	B_patronus	7	High	Reef	2010	Summer	0
Seine	B_patronus	6	High	Reef	2011	Spring	0
Seine	B_patronus	7	Low	Reef	2010	Summer	0
Tray	C_bosquianus	3	Low	Reef	2011	Spring	0
Tray	C_bosquianus	6	High	Reef	2009	Fall	0
Tray	C_bosquianus	3	Low	Mud	2010	Winter	0
Tray	C_bosquianus	3	Low	Reef	2011	Summer	0
Tray	C_bosquianus	3	Low	Mud	2009	Winter	0
Tray	C_bosquianus	3	High	Reef	2010	Spring	0
Tray	C_bosquianus	3	High	Reef	2011	Fall	0
Tray	C_bosquianus	6	High	Reef	2010	Fall	0
Tray	C_bosquianus	3	Low	Reef	2010	Spring	0
Tray	C_bosquianus	3	High	Reef	2009	Winter	0
Tray	C_bosquianus	6	High	Reef	2009	Summer	0
Tray	C_bosquianus	3	High	Reef	2011	Spring	0
Tray	C_bosquianus	3	Low	Reef	2010	Summer	0
Tray	C_bosquianus	3	Low	Reef	2009	Fall	0
Tray	C_bosquianus	6	Low	Reef	2009	Fall	0
Tray	C_bosquianus	6	High	Reef	2009	Winter	0
Tray	C_bosquianus	7	High	Reef	2010	Winter	0
Tray	C_bosquianus	3	Low	Reef	2009	Summer	0
Tray	C_bosquianus	3	High	Reef	2009	Summer	0
Tray	C_bosquianus	6	Low	Reef	2009	Summer	0
Tray	C_bosquianus	6	Low	Reef	2010	Summer	0
Tray	C_bosquianus	3	Low	Reef	2011	Fall	0
Tray	C_bosquianus	3	Low	Reef	2010	Fall	0
Tray	C_bosquianus	3	High	Reef	2010	Summer	0
Tray	C_bosquianus	6	Low	Reef	2009	Winter	0
Tray	C_bosquianus	6	High	Reef	2010	Spring	0
Tray	C_bosquianus	7	Low	Reef	2011	Summer	0
Tray	C_bosquianus	3	High	Reef	2010	Fall	0
Tray	C_bosquianus	3	High	Reef	2010	Winter	0
Tray	C_bosquianus	3	High	Reef	2011	Summer	0
Tray	C_bosquianus	7	High	Reef	2011	Fall	0
Tray	C_bosquianus	7	High	Mud	2011	Fall	0
Tray	C_bosquianus	6	High	Mud	2010	Summer	0
Tray	C_bosquianus	7	Low	Reef	2009	Summer	0
Tray	C_bosquianus	6	High	Reef	2011	Summer	0
Tray	C_bosquianus	7	High	Mud	2010	Summer	0
Tray	C_bosquianus	6	High	Mud	2010	Fall	0
Tray	C_bosquianus	6	High	Mud	2010	Winter	0
Tray	C_bosquianus	6	Low	Reef	2010	Winter	0
Tray	C_bosquianus	7	High	Mud	2009	Winter	0
Tray	C_bosquianus	3	High	Reef	2009	Fall	0
Tray	C_bosquianus	7	Low	Reef	2009	Fall	0.00380037
Tray	C_bosquianus	6	Low	Reef	2010	Fall	0
Tray	C_bosquianus	6	High	Reef	2010	Summer	0
Tray	C_bosquianus	7	Low	Mud	2009	Summer	0
Tray	C_bosquianus	6	High	Mud	2011	Spring	0
Tray	C_bosquianus	7	Low	Reef	2010	Spring	0
Tray	C_bosquianus	3	High	Mud	2009	Summer	0
Tray	C_bosquianus	7	High	Reef	2011	Spring	0
Tray	C_bosquianus	7	High	Mud	2011	Summer	0
Tray	C_bosquianus	6	High	Mud	2011	Summer	0
Tray	C_bosquianus	7	Low	Reef	2010	Summer	0
Tray	C_bosquianus	6	High	Mud	2009	Fall	0
Tray	C_bosquianus	7	High	Mud	2010	Winter	0
Tray	C_bosquianus	6	High	Mud	2010	Spring	0
Tray	C_bosquianus	7	Low	Reef	2010	Winter	0
Tray	C_bosquianus	6	Low	Reef	2011	Fall	0
Tray	C_bosquianus	7	High	Mud	2010	Fall	0
Tray	C_bosquianus	6	High	Mud	2009	Winter	0
Tray	C_bosquianus	7	Low	Reef	2011	Fall	0.00380037
Tray	C_bosquianus	7	High	Reef	2010	Spring	0
Tray	C_bosquianus	6	High	Reef	2010	Winter	0
Tray	C_bosquianus	7	Low	Mud	2009	Winter	0
Tray	C_bosquianus	7	Low	Reef	2009	Winter	0
Tray	C_bosquianus	7	Low	Reef	2011	Spring	0
Tray	C_bosquianus	3	High	Mud	2009	Winter	0
Tray	C_bosquianus	7	High	Reef	2011	Summer	0
Tray	C_bosquianus	6	High	Mud	2009	Summer	0
Tray	C_bosquianus	7	Low	Reef	2010	Fall	0.00380037
Tray	C_bosquianus	7	High	Reef	2010	Fall	0
Tray	C_bosquianus	6	Low	Mud	2009	Summer	0
Tray	C_bosquianus	6	Low	Mud	2011	Spring	0
Tray	C_bosquianus	7	High	Reef	2009	Summer	0
Tray	C_bosquianus	6	Low	Mud	2011	Fall	0
Tray	C_bosquianus	6	Low	Reef	2011	Summer	0
Tray	C_bosquianus	7	High	Reef	2010	Summer	0
Tray	C_bosquianus	7	Low	Mud	2011	Summer	0
Tray	C_bosquianus	7	High	Reef	2009	Winter	0
Tray	C_bosquianus	6	Low	Mud	2010	Summer	0
Tray	C_bosquianus	6	High	Reef	2011	Fall	0
Tray	C_bosquianus	7	Low	Mud	2010	Summer	0
Tray	C_bosquianus	6	High	Mud	2011	Fall	0
Tray	C_bosquianus	7	High	Reef	2009	Fall	0
Tray	C_bosquianus	3	High	Mud	2010	Summer	0
Tray	C_bosquianus	7	High	Mud	2009	Fall	0
Tray	C_bosquianus	7	Low	Mud	2010	Winter	0
Tray	C_bosquianus	6	Low	Mud	2010	Spring	0
Tray	C_bosquianus	6	Low	Mud	2010	Winter	0
Tray	C_bosquianus	6	Low	Mud	2009	Winter	0
Tray	C_bosquianus	6	Low	Mud	2011	Summer	0
Tray	C_bosquianus	7	High	Mud	2009	Summer	0
Tray	C_bosquianus	6	Low	Mud	2009	Fall	0
Tray	C_bosquianus	6	Low	Mud	2010	Fall	0
Tray	C_bosquianus	3	High	Mud	2011	Summer	0
Tray	C_bosquianus	6	High	Reef	2011	Spring	0
Tray	C_bosquianus	3	High	Mud	2010	Winter	0
Gillnet	C_faber	7	High	Mud	2010	Winter	0
Gillnet	C_faber	6	Low	Mud	2009	Summer	0
Gillnet	C_faber	3	Low	Mud	2011	Fall	0
Gillnet	C_faber	7	Low	Reef	2010	Fall	0
Gillnet	C_faber	6	Low	Mud	2010	Fall	0
Gillnet	C_faber	7	High	Reef	2011	Fall	0
Gillnet	C_faber	6	Low	Reef	2011	Fall	0
Gillnet	C_faber	3	Low	Reef	2009	Winter	0
Gillnet	C_faber	3	High	Mud	2011	Summer	0
Gillnet	C_faber	7	Low	Mud	2011	Summer	0
Gillnet	C_faber	7	High	Mud	2011	Spring	0
Gillnet	C_faber	6	Low	Reef	2011	Summer	0.00489836
Gillnet	C_faber	7	High	Mud	2010	Summer	0.00472317
Gillnet	C_faber	6	Low	Reef	2010	Summer	0
Gillnet	C_faber	7	High	Mud	2010	Spring	0
Gillnet	C_faber	3	Low	Mud	2010	Summer	0
Gillnet	C_faber	3	High	Reef	2010	Spring	0
Gillnet	C_faber	6	Low	Reef	2009	Fall	0
Gillnet	C_faber	7	High	Reef	2011	Summer	0
Gillnet	C_faber	3	Low	Mud	2011	Summer	0
Gillnet	C_faber	7	Low	Mud	2009	Fall	0
Gillnet	C_faber	3	High	Reef	2009	Fall	0
Gillnet	C_faber	7	High	Mud	2011	Fall	0
Gillnet	C_faber	3	Low	Reef	2009	Fall	0
Gillnet	C_faber	7	High	Mud	2011	Summer	0
Gillnet	C_faber	6	High	Reef	2010	Summer	0
Gillnet	C_faber	6	High	Reef	2011	Fall	0
Gillnet	C_faber	7	Low	Reef	2009	Summer	0
Gillnet	C_faber	3	Low	Reef	2010	Spring	0
Gillnet	C_faber	6	Low	Mud	2010	Winter	0
Gillnet	C_faber	3	High	Reef	2009	Summer	0
Gillnet	C_faber	6	High	Mud	2010	Fall	0
Gillnet	C_faber	7	Low	Reef	2010	Summer	0.0119565
Gillnet	C_faber	7	High	Mud	2010	Fall	0
Gillnet	C_faber	6	High	Reef	2009	Summer	0
Gillnet	C_faber	3	High	Mud	2011	Spring	0
Gillnet	C_faber	6	High	Reef	2010	Fall	0
Gillnet	C_faber	6	Low	Mud	2009	Fall	0
Gillnet	C_faber	7	High	Reef	2010	Winter	0
Gillnet	C_faber	7	High	Mud	2009	Fall	0
Gillnet	C_faber	3	High	Reef	2010	Winter	0
Gillnet	C_faber	7	High	Mud	2009	Winter	0
Gillnet	C_faber	6	High	Reef	2009	Winter	0
Gillnet	C_faber	3	High	Mud	2011	Fall	0
Gillnet	C_faber	6	High	Reef	2010	Spring	0
Gillnet	C_faber	7	Low	Mud	2009	Winter	0
Gillnet	C_faber	3	Low	Reef	2009	Summer	0
Gillnet	C_faber	7	High	Mud	2009	Summer	0
Gillnet	C_faber	7	Low	Reef	2009	Fall	0
Gillnet	C_faber	3	Low	Reef	2010	Summer	0
Gillnet	C_faber	7	High	Reef	2011	Spring	0
Gillnet	C_faber	3	Low	Reef	2011	Fall	0.00198675
Gillnet	C_faber	3	Low	Reef	2011	Summer	0
Gillnet	C_faber	6	High	Reef	2009	Fall	0
Gillnet	C_faber	3	Low	Mud	2009	Summer	0
Gillnet	C_faber	6	High	Mud	2011	Spring	0
Gillnet	C_faber	3	High	Reef	2011	Spring	0
Gillnet	C_faber	7	High	Reef	2010	Summer	0.0128575
Gillnet	C_faber	6	Low	Mud	2011	Spring	0
Gillnet	C_faber	6	Low	Reef	2009	Winter	0
Gillnet	C_faber	6	High	Mud	2010	Summer	0
Gillnet	C_faber	6	Low	Reef	2010	Spring	0
Gillnet	C_faber	7	Low	Mud	2010	Winter	0
Gillnet	C_faber	3	High	Reef	2009	Winter	0
Gillnet	C_faber	6	Low	Reef	2011	Spring	0
Gillnet	C_faber	7	Low	Mud	2009	Summer	0
Gillnet	C_faber	6	Low	Mud	2009	Winter	0
Gillnet	C_faber	7	Low	Mud	2010	Fall	0
Gillnet	C_faber	6	High	Reef	2011	Summer	0
Gillnet	C_faber	3	High	Mud	2010	Summer	0
Gillnet	C_faber	3	Low	Reef	2010	Winter	0
Gillnet	C_faber	6	High	Mud	2009	Summer	0
Gillnet	C_faber	3	High	Reef	2010	Fall	0
Gillnet	C_faber	6	High	Reef	2010	Winter	0
Gillnet	C_faber	7	Low	Reef	2011	Fall	0
Gillnet	C_faber	6	High	Mud	2011	Summer	0
Gillnet	C_faber	6	Low	Reef	2010	Winter	0
Gillnet	C_faber	6	Low	Reef	2009	Summer	0.00293902
Gillnet	C_faber	6	High	Mud	2009	Winter	0
Gillnet	C_faber	6	Low	Reef	2010	Fall	0
Gillnet	C_faber	6	Low	Mud	2011	Summer	0
Gillnet	C_faber	7	Low	Mud	2010	Summer	0
Gillnet	C_faber	7	Low	Reef	2011	Spring	0
Gillnet	C_faber	7	Low	Mud	2011	Fall	0
Gillnet	C_faber	7	High	Reef	2010	Fall	0
Gillnet	C_faber	3	High	Mud	2009	Fall	0
Gillnet	C_faber	3	Low	Reef	2011	Spring	0
Gillnet	C_faber	7	Low	Mud	2010	Spring	0
Gillnet	C_faber	3	Low	Reef	2010	Fall	0
Gillnet	C_faber	6	Low	Mud	2010	Summer	0
Gillnet	C_faber	7	Low	Reef	2009	Winter	0
Gillnet	C_faber	7	Low	Mud	2011	Spring	0
Gillnet	C_faber	6	High	Mud	2010	Spring	0
Gillnet	C_faber	3	Low	Mud	2011	Spring	0
Gillnet	C_faber	6	High	Mud	2010	Winter	0
Gillnet	C_faber	6	Low	Mud	2010	Spring	0
Gillnet	C_faber	3	Low	Mud	2010	Fall	0
Gillnet	C_faber	3	High	Reef	2010	Summer	0
Gillnet	C_faber	3	High	Mud	2010	Spring	0
Gillnet	C_faber	3	High	Reef	2011	Fall	0
Gillnet	C_faber	7	High	Reef	2009	Fall	0
Gillnet	C_faber	3	High	Reef	2011	Summer	0
Gillnet	C_faber	7	Low	Reef	2010	Spring	0
Gillnet	C_faber	3	High	Mud	2009	Summer	0
Gillnet	C_faber	3	Low	Mud	2010	Winter	0
Gillnet	C_faber	7	Low	Reef	2010	Winter	0
Gillnet	C_faber	3	High	Mud	2009	Winter	0
Gillnet	C_faber	6	High	Mud	2011	Fall	0
Gillnet	C_faber	3	High	Mud	2010	Fall	0
Gillnet	C_faber	6	High	Mud	2009	Fall	0
Gillnet	C_faber	6	Low	Mud	2011	Fall	0
Gillnet	C_faber	3	Low	Mud	2010	Spring	0
Gillnet	C_faber	7	High	Reef	2009	Winter	0
Gillnet	C_faber	7	High	Reef	2009	Summer	0
Gillnet	C_faber	3	Low	Mud	2009	Winter	0
Gillnet	C_faber	3	High	Mud	2010	Winter	0
Gillnet	C_faber	6	High	Reef	2011	Spring	0
Gillnet	C_faber	3	Low	Mud	2009	Fall	0
Gillnet	C_faber	7	Low	Reef	2011	Summer	0
Gillnet	C_faber	7	High	Reef	2010	Spring	0
Gillnet	C_hippos	6	High	Reef	2010	Spring	0
Gillnet	C_hippos	3	Low	Reef	2009	Summer	0
Gillnet	C_hippos	3	High	Mud	2011	Summer	0
Gillnet	C_hippos	3	High	Mud	2011	Fall	0.00609486
Gillnet	C_hippos	6	High	Mud	2009	Summer	0
Gillnet	C_hippos	6	High	Reef	2010	Winter	0
Gillnet	C_hippos	3	Low	Reef	2009	Winter	0
Gillnet	C_hippos	3	Low	Mud	2010	Summer	0
Gillnet	C_hippos	3	Low	Mud	2011	Fall	0
Gillnet	C_hippos	7	High	Mud	2010	Spring	0
Gillnet	C_hippos	7	Low	Mud	2011	Summer	0
Gillnet	C_hippos	6	High	Reef	2009	Summer	0
Gillnet	C_hippos	7	High	Mud	2011	Fall	0.00787195
Gillnet	C_hippos	6	High	Reef	2010	Fall	0
Gillnet	C_hippos	6	High	Reef	2011	Summer	0
Gillnet	C_hippos	6	High	Reef	2009	Fall	0
Gillnet	C_hippos	7	Low	Mud	2011	Fall	0
Gillnet	C_hippos	3	Low	Reef	2011	Fall	0
Gillnet	C_hippos	7	Low	Mud	2009	Fall	0
Gillnet	C_hippos	7	High	Reef	2011	Fall	0
Gillnet	C_hippos	6	High	Reef	2009	Winter	0
Gillnet	C_hippos	6	High	Mud	2011	Spring	0
Gillnet	C_hippos	3	Low	Reef	2010	Fall	0
Gillnet	C_hippos	6	High	Reef	2010	Summer	0
Gillnet	C_hippos	7	High	Mud	2010	Winter	0
Gillnet	C_hippos	6	High	Reef	2011	Fall	0
Gillnet	C_hippos	6	Low	Reef	2011	Spring	0
Gillnet	C_hippos	6	Low	Mud	2009	Fall	0
Gillnet	C_hippos	3	Low	Reef	2011	Summer	0
Gillnet	C_hippos	7	High	Mud	2011	Summer	0
Gillnet	C_hippos	3	High	Mud	2010	Summer	0
Gillnet	C_hippos	3	Low	Reef	2010	Spring	0
Gillnet	C_hippos	3	High	Reef	2009	Summer	0
Gillnet	C_hippos	6	High	Mud	2010	Fall	0
Gillnet	C_hippos	3	Low	Mud	2011	Summer	0
Gillnet	C_hippos	7	Low	Mud	2010	Winter	0
Gillnet	C_hippos	7	High	Mud	2010	Fall	0
Gillnet	C_hippos	7	High	Mud	2010	Summer	0
Gillnet	C_hippos	3	High	Mud	2011	Spring	0
Gillnet	C_hippos	7	Low	Mud	2009	Summer	0
Gillnet	C_hippos	3	Low	Mud	2011	Spring	0
Gillnet	C_hippos	3	Low	Reef	2009	Fall	0
Gillnet	C_hippos	7	High	Mud	2009	Fall	0
Gillnet	C_hippos	3	High	Reef	2010	Winter	0
Gillnet	C_hippos	7	High	Mud	2009	Winter	0
Gillnet	C_hippos	3	High	Reef	2011	Spring	0
Gillnet	C_hippos	6	Low	Reef	2011	Fall	2.44918e-05
Gillnet	C_hippos	6	Low	Reef	2011	Summer	0
Gillnet	C_hippos	7	High	Reef	2011	Summer	0
Gillnet	C_hippos	6	High	Reef	2011	Spring	0
Gillnet	C_hippos	7	Low	Reef	2009	Fall	0
Gillnet	C_hippos	3	High	Mud	2010	Winter	0
Gillnet	C_hippos	7	Low	Reef	2009	Winter	0
Gillnet	C_hippos	7	Low	Reef	2010	Spring	0
Gillnet	C_hippos	3	High	Mud	2010	Fall	0
Gillnet	C_hippos	7	Low	Reef	2010	Winter	0
Gillnet	C_hippos	6	Low	Mud	2009	Winter	0
Gillnet	C_hippos	3	Low	Mud	2009	Summer	0
Gillnet	C_hippos	7	Low	Reef	2009	Summer	0
Gillnet	C_hippos	6	Low	Reef	2009	Fall	0
Gillnet	C_hippos	7	Low	Mud	2009	Winter	0
Gillnet	C_hippos	3	High	Reef	2010	Fall	0
Gillnet	C_hippos	7	High	Mud	2009	Summer	0
Gillnet	C_hippos	6	Low	Reef	2010	Spring	0
Gillnet	C_hippos	3	Low	Reef	2010	Summer	0
Gillnet	C_hippos	6	Low	Reef	2010	Winter	0
Gillnet	C_hippos	7	High	Reef	2010	Spring	0
Gillnet	C_hippos	3	High	Mud	2009	Summer	0
Gillnet	C_hippos	7	Low	Mud	2010	Fall	0
Gillnet	C_hippos	6	Low	Reef	2010	Fall	0
Gillnet	C_hippos	7	Low	Mud	2010	Summer	0
Gillnet	C_hippos	6	Low	Reef	2010	Summer	0
Gillnet	C_hippos	3	Low	Mud	2010	Fall	0
Gillnet	C_hippos	3	Low	Reef	2010	Winter	0
Gillnet	C_hippos	3	High	Mud	2009	Fall	0
Gillnet	C_hippos	6	High	Mud	2010	Summer	0
Gillnet	C_hippos	3	High	Reef	2011	Fall	0
Gillnet	C_hippos	7	Low	Mud	2011	Spring	0
Gillnet	C_hippos	3	Low	Mud	2010	Winter	0
Gillnet	C_hippos	3	High	Reef	2009	Fall	0
Gillnet	C_hippos	3	High	Reef	2009	Winter	0
Gillnet	C_hippos	6	Low	Mud	2011	Fall	0
Gillnet	C_hippos	3	High	Reef	2010	Spring	0
Gillnet	C_hippos	6	High	Mud	2010	Winter	0
Gillnet	C_hippos	7	Low	Reef	2011	Spring	0
Gillnet	C_hippos	6	Low	Mud	2010	Spring	0
Gillnet	C_hippos	7	High	Reef	2010	Summer	0
Gillnet	C_hippos	7	Low	Reef	2010	Fall	0
Gillnet	C_hippos	6	Low	Reef	2009	Winter	0
Gillnet	C_hippos	7	High	Mud	2011	Spring	0
Gillnet	C_hippos	3	High	Reef	2010	Summer	0
Gillnet	C_hippos	6	High	Mud	2009	Fall	0
Gillnet	C_hippos	3	High	Reef	2011	Summer	0
Gillnet	C_hippos	3	Low	Mud	2010	Spring	0
Gillnet	C_hippos	7	High	Reef	2011	Spring	0
Gillnet	C_hippos	6	Low	Reef	2009	Summer	0
Gillnet	C_hippos	6	High	Mud	2010	Spring	0
Gillnet	C_hippos	6	Low	Mud	2011	Summer	0
Gillnet	C_hippos	7	High	Reef	2009	Summer	0
Gillnet	C_hippos	6	Low	Mud	2009	Summer	0
Gillnet	C_hippos	7	High	Reef	2010	Fall	0
Gillnet	C_hippos	6	Low	Mud	2010	Winter	0
Gillnet	C_hippos	7	Low	Mud	2010	Spring	0
Gillnet	C_hippos	6	High	Mud	2009	Winter	0
Gillnet	C_hippos	3	High	Mud	2010	Spring	0
Gillnet	C_hippos	6	Low	Mud	2010	Fall	0
Gillnet	C_hippos	6	High	Mud	2011	Fall	0
Gillnet	C_hippos	3	Low	Reef	2011	Spring	0
Gillnet	C_hippos	6	Low	Mud	2010	Summer	0
Gillnet	C_hippos	7	High	Reef	2010	Winter	0
Gillnet	C_hippos	3	Low	Mud	2009	Fall	0
Gillnet	C_hippos	7	Low	Reef	2011	Fall	0
Gillnet	C_hippos	3	High	Mud	2009	Winter	0
Gillnet	C_hippos	7	High	Reef	2009	Winter	0
Gillnet	C_hippos	7	Low	Reef	2011	Summer	0
Gillnet	C_hippos	6	High	Mud	2011	Summer	0
Gillnet	C_hippos	3	Low	Mud	2009	Winter	0
Gillnet	C_hippos	6	Low	Mud	2011	Spring	0
Gillnet	C_hippos	7	Low	Reef	2010	Summer	0
Gillnet	C_hippos	7	High	Reef	2009	Fall	0
Gillnet	C_leucas	7	High	Mud	2010	Spring	0
Gillnet	C_leucas	6	Low	Mud	2010	Spring	0
Gillnet	C_leucas	6	High	Reef	2011	Fall	0
Gillnet	C_leucas	6	High	Reef	2009	Winter	0
Gillnet	C_leucas	3	Low	Reef	2009	Fall	0.0370861
Gillnet	C_leucas	7	High	Mud	2009	Winter	0
Gillnet	C_leucas	3	High	Mud	2010	Summer	0
Gillnet	C_leucas	6	Low	Mud	2010	Winter	0
Gillnet	C_leucas	7	Low	Mud	2009	Fall	0
Gillnet	C_leucas	7	High	Mud	2010	Winter	0
Gillnet	C_leucas	6	High	Reef	2010	Spring	0
Gillnet	C_leucas	3	High	Mud	2010	Winter	0
Gillnet	C_leucas	7	Low	Mud	2011	Spring	0
Gillnet	C_leucas	3	High	Mud	2009	Summer	0
Gillnet	C_leucas	6	Low	Mud	2009	Winter	0
Gillnet	C_leucas	6	High	Reef	2010	Summer	0
Gillnet	C_leucas	3	Low	Mud	2011	Spring	0
Gillnet	C_leucas	6	High	Reef	2009	Fall	0
Gillnet	C_leucas	7	High	Reef	2009	Summer	0
Gillnet	C_leucas	3	High	Mud	2010	Fall	0
Gillnet	C_leucas	7	Low	Mud	2011	Fall	0
Gillnet	C_leucas	6	High	Reef	2011	Summer	0
Gillnet	C_leucas	7	High	Mud	2011	Spring	0
Gillnet	C_leucas	6	High	Reef	2010	Winter	0
Gillnet	C_leucas	7	Low	Mud	2010	Winter	0
Gillnet	C_leucas	6	Low	Reef	2010	Winter	0
Gillnet	C_leucas	6	Low	Mud	2009	Fall	0
Gillnet	C_leucas	6	Low	Reef	2011	Spring	0
Gillnet	C_leucas	6	High	Reef	2009	Summer	0.192149
Gillnet	C_leucas	7	High	Mud	2010	Fall	0
Gillnet	C_leucas	3	High	Reef	2011	Fall	0
Gillnet	C_leucas	6	High	Reef	2010	Fall	0.0741147
Gillnet	C_leucas	3	Low	Reef	2009	Winter	0
Gillnet	C_leucas	6	High	Mud	2011	Spring	0
Gillnet	C_leucas	6	Low	Reef	2010	Summer	0
Gillnet	C_leucas	3	High	Mud	2009	Winter	0
Gillnet	C_leucas	6	Low	Reef	2009	Winter	0
Gillnet	C_leucas	6	Low	Reef	2010	Spring	0
Gillnet	C_leucas	7	Low	Reef	2009	Fall	0
Gillnet	C_leucas	3	Low	Mud	2011	Summer	0
Gillnet	C_leucas	7	Low	Reef	2009	Winter	0
Gillnet	C_leucas	7	High	Reef	2011	Spring	0
Gillnet	C_leucas	3	Low	Mud	2010	Winter	0
Gillnet	C_leucas	7	Low	Reef	2010	Spring	0
Gillnet	C_leucas	7	High	Mud	2009	Fall	0
Gillnet	C_leucas	7	Low	Mud	2010	Fall	0
Gillnet	C_leucas	7	Low	Mud	2010	Summer	0
Gillnet	C_leucas	7	High	Reef	2010	Fall	0
Gillnet	C_leucas	3	High	Reef	2011	Spring	0.00099734
Gillnet	C_leucas	6	Low	Mud	2011	Spring	0
Gillnet	C_leucas	7	Low	Mud	2009	Winter	0
Gillnet	C_leucas	3	High	Mud	2010	Spring	0
Gillnet	C_leucas	3	Low	Mud	2011	Fall	0.26755
Gillnet	C_leucas	7	High	Mud	2009	Summer	0
Gillnet	C_leucas	3	High	Mud	2011	Spring	0
Gillnet	C_leucas	6	High	Mud	2009	Winter	0
Gillnet	C_leucas	3	High	Reef	2010	Summer	0
Gillnet	C_leucas	6	High	Mud	2010	Spring	0
Gillnet	C_leucas	7	Low	Reef	2010	Winter	0
Gillnet	C_leucas	3	High	Reef	2010	Winter	0
Gillnet	C_leucas	7	High	Mud	2011	Fall	0
Gillnet	C_leucas	3	Low	Reef	2010	Spring	0
Gillnet	C_leucas	7	Low	Mud	2011	Summer	0
Gillnet	C_leucas	6	High	Mud	2009	Summer	0
Gillnet	C_leucas	3	High	Mud	2011	Fall	0
Gillnet	C_leucas	6	High	Reef	2011	Spring	0
Gillnet	C_leucas	3	Low	Mud	2009	Winter	0
Gillnet	C_leucas	3	High	Reef	2009	Fall	0
Gillnet	C_leucas	3	Low	Mud	2010	Spring	0
Gillnet	C_leucas	3	Low	Reef	2009	Summer	0.172185
Gillnet	C_leucas	7	High	Reef	2010	Winter	0
Gillnet	C_leucas	7	High	Mud	2010	Summer	0
Gillnet	C_leucas	6	Low	Reef	2009	Summer	0
Gillnet	C_leucas	6	Low	Reef	2010	Fall	0.177566
Gillnet	C_leucas	7	Low	Reef	2011	Spring	0
Gillnet	C_leucas	6	Low	Reef	2009	Fall	0
Gillnet	C_leucas	6	Low	Reef	2011	Fall	0
Gillnet	C_leucas	3	Low	Mud	2010	Summer	0
Gillnet	C_leucas	7	Low	Mud	2010	Spring	0
Gillnet	C_leucas	7	High	Reef	2011	Summer	0
Gillnet	C_leucas	7	High	Reef	2009	Winter	0
Gillnet	C_leucas	6	High	Mud	2009	Fall	0
Gillnet	C_leucas	3	High	Reef	2010	Fall	0
Gillnet	C_leucas	3	High	Reef	2009	Winter	0
Gillnet	C_leucas	3	High	Reef	2011	Summer	0
Gillnet	C_leucas	3	High	Reef	2010	Spring	0
Gillnet	C_leucas	6	High	Mud	2010	Winter	0
Gillnet	C_leucas	3	Low	Reef	2010	Summer	0
Gillnet	C_leucas	3	Low	Reef	2011	Fall	0
Gillnet	C_leucas	7	High	Reef	2010	Summer	0
Gillnet	C_leucas	3	High	Mud	2009	Fall	0
Gillnet	C_leucas	3	Low	Mud	2009	Fall	0
Gillnet	C_leucas	6	High	Mud	2010	Fall	0
Gillnet	C_leucas	3	High	Mud	2011	Summer	0
Gillnet	C_leucas	6	High	Mud	2010	Summer	0
Gillnet	C_leucas	7	Low	Reef	2010	Summer	0
Gillnet	C_leucas	7	High	Reef	2010	Spring	0
Gillnet	C_leucas	6	Low	Mud	2011	Summer	0
Gillnet	C_leucas	7	Low	Mud	2009	Summer	0
Gillnet	C_leucas	6	Low	Mud	2011	Fall	0
Gillnet	C_leucas	6	Low	Mud	2009	Summer	0
Gillnet	C_leucas	6	Low	Reef	2011	Summer	0
Gillnet	C_leucas	7	High	Mud	2011	Summer	0
Gillnet	C_leucas	3	Low	Reef	2010	Winter	0
Gillnet	C_leucas	7	High	Reef	2009	Fall	0
Gillnet	C_leucas	6	Low	Mud	2010	Summer	0
Gillnet	C_leucas	3	Low	Mud	2010	Fall	0
Gillnet	C_leucas	6	Low	Mud	2010	Fall	0
Gillnet	C_leucas	3	Low	Reef	2011	Summer	0
Gillnet	C_leucas	7	High	Reef	2011	Fall	0
Gillnet	C_leucas	6	High	Mud	2011	Summer	0
Gillnet	C_leucas	3	Low	Reef	2010	Fall	0
Gillnet	C_leucas	3	High	Reef	2009	Summer	0
Gillnet	C_leucas	7	Low	Reef	2011	Fall	0
Gillnet	C_leucas	3	Low	Mud	2009	Summer	0
Gillnet	C_leucas	3	Low	Reef	2011	Spring	0
Gillnet	C_leucas	7	Low	Reef	2011	Summer	0
Gillnet	C_leucas	7	Low	Reef	2010	Fall	0.111413
Gillnet	C_leucas	6	High	Mud	2011	Fall	0
Gillnet	C_leucas	7	Low	Reef	2009	Summer	0
Tray	C_nebulosus	6	High	Reef	2009	Winter	0
Gillnet	C_nebulosus	6	High	Reef	2009	Winter	0
Tray	C_nebulosus	3	High	Reef	2009	Fall	0
Tray	C_nebulosus	3	Low	Reef	2011	Summer	0
Tray	C_nebulosus	6	High	Mud	2011	Spring	0
Tray	C_nebulosus	6	Low	Reef	2011	Fall	0
Gillnet	C_nebulosus	6	Low	Mud	2009	Winter	0
Gillnet	C_nebulosus	6	High	Reef	2010	Spring	0
Gillnet	C_nebulosus	6	High	Reef	2009	Fall	0
Gillnet	C_nebulosus	3	Low	Reef	2009	Fall	0
Gillnet	C_nebulosus	7	Low	Mud	2010	Summer	0
Tray	C_nebulosus	3	Low	Reef	2009	Summer	0
Gillnet	C_nebulosus	6	Low	Reef	2010	Spring	0
Gillnet	C_nebulosus	7	High	Mud	2010	Spring	0
Tray	C_nebulosus	3	Low	Reef	2009	Fall	0
Gillnet	C_nebulosus	3	High	Mud	2011	Spring	0.0132979
Gillnet	C_nebulosus	6	Low	Reef	2011	Spring	0.0122459
Gillnet	C_nebulosus	6	Low	Reef	2010	Winter	0
Tray	C_nebulosus	6	Low	Reef	2009	Fall	0
Gillnet	C_nebulosus	7	Low	Mud	2009	Summer	0
Tray	C_nebulosus	7	Low	Reef	2010	Fall	0
Gillnet	C_nebulosus	7	Low	Reef	2011	Spring	0.0733696
Gillnet	C_nebulosus	7	High	Mud	2009	Winter	0
Gillnet	C_nebulosus	6	High	Mud	2011	Spring	0
Tray	C_nebulosus	3	High	Reef	2011	Fall	0
Tray	C_nebulosus	3	Low	Mud	2009	Winter	0
Gillnet	C_nebulosus	3	High	Mud	2010	Spring	0
Gillnet	C_nebulosus	3	Low	Mud	2011	Summer	0
Tray	C_nebulosus	6	High	Reef	2009	Summer	0
Gillnet	C_nebulosus	3	High	Reef	2009	Fall	0
Tray	C_nebulosus	3	High	Reef	2010	Winter	0
Gillnet	C_nebulosus	6	High	Mud	2009	Winter	0
Tray	C_nebulosus	6	Low	Mud	2011	Fall	0
Gillnet	C_nebulosus	6	High	Reef	2010	Summer	0
Gillnet	C_nebulosus	3	Low	Reef	2009	Winter	0.0238411
Gillnet	C_nebulosus	6	Low	Mud	2010	Spring	0
Tray	C_nebulosus	6	Low	Mud	2010	Summer	0
Gillnet	C_nebulosus	3	High	Mud	2009	Winter	0
Gillnet	C_nebulosus	3	Low	Mud	2010	Summer	0
Tray	C_nebulosus	6	High	Mud	2011	Summer	0
Tray	C_nebulosus	6	Low	Reef	2010	Winter	0
Gillnet	C_nebulosus	3	Low	Mud	2011	Fall	0
Gillnet	C_nebulosus	3	High	Mud	2010	Winter	0
Tray	C_nebulosus	7	High	Mud	2010	Winter	0
Tray	C_nebulosus	3	Low	Mud	2010	Winter	0
Tray	C_nebulosus	3	High	Reef	2011	Summer	0
Gillnet	C_nebulosus	3	Low	Mud	2011	Spring	0
Gillnet	C_nebulosus	7	High	Mud	2009	Fall	0
Tray	C_nebulosus	6	Low	Mud	2009	Summer	0
Tray	C_nebulosus	6	Low	Reef	2011	Summer	0
Tray	C_nebulosus	6	High	Reef	2009	Fall	0
Tray	C_nebulosus	6	High	Reef	2011	Summer	0
Gillnet	C_nebulosus	7	High	Mud	2010	Winter	0
Tray	C_nebulosus	7	High	Reef	2011	Spring	0
Tray	C_nebulosus	7	High	Reef	2009	Winter	0
Gillnet	C_nebulosus	7	Low	Reef	2009	Fall	0.00271739
Gillnet	C_nebulosus	6	High	Reef	2009	Summer	0.0406259
Tray	C_nebulosus	6	High	Mud	2009	Summer	0
Gillnet	C_nebulosus	3	High	Reef	2009	Winter	0
Tray	C_nebulosus	6	Low	Mud	2010	Spring	0
Tray	C_nebulosus	3	High	Mud	2010	Summer	0
Gillnet	C_nebulosus	3	High	Reef	2010	Winter	0
Tray	C_nebulosus	7	High	Mud	2009	Fall	0
Gillnet	C_nebulosus	3	High	Reef	2011	Spring	0.0576241
Gillnet	C_nebulosus	3	High	Mud	2009	Fall	0.00421099
Tray	C_nebulosus	3	Low	Reef	2010	Summer	0
Tray	C_nebulosus	6	Low	Mud	2011	Spring	0
Gillnet	C_nebulosus	6	High	Reef	2011	Spring	0
Tray	C_nebulosus	3	High	Reef	2011	Spring	0
Tray	C_nebulosus	3	High	Reef	2010	Summer	0
Gillnet	C_nebulosus	7	Low	Mud	2011	Spring	0
Tray	C_nebulosus	7	Low	Reef	2011	Spring	0
Gillnet	C_nebulosus	7	High	Mud	2010	Fall	0
Gillnet	C_nebulosus	6	Low	Mud	2009	Fall	0
Gillnet	C_nebulosus	7	High	Mud	2010	Summer	0.00393597
Gillnet	C_nebulosus	6	High	Reef	2011	Fall	0
Gillnet	C_nebulosus	3	Low	Reef	2010	Spring	0
Tray	C_nebulosus	7	Low	Reef	2010	Spring	0
Tray	C_nebulosus	3	High	Mud	2010	Winter	0
Gillnet	C_nebulosus	7	Low	Mud	2010	Spring	0
Tray	C_nebulosus	6	Low	Mud	2009	Fall	0
Tray	C_nebulosus	7	Low	Mud	2009	Winter	0
Gillnet	C_nebulosus	7	High	Reef	2011	Summer	0
Tray	C_nebulosus	3	Low	Reef	2011	Fall	0
Gillnet	C_nebulosus	7	High	Reef	2010	Spring	0
Gillnet	C_nebulosus	7	High	Reef	2011	Spring	0
Tray	C_nebulosus	7	High	Reef	2011	Summer	0
Tray	C_nebulosus	7	Low	Reef	2009	Fall	0
Gillnet	C_nebulosus	6	Low	Reef	2010	Fall	0
Tray	C_nebulosus	7	High	Reef	2009	Fall	0
Gillnet	C_nebulosus	3	High	Mud	2009	Summer	0
Tray	C_nebulosus	7	High	Mud	2011	Fall	0
Tray	C_nebulosus	7	Low	Reef	2011	Fall	0
Gillnet	C_nebulosus	3	Low	Mud	2009	Fall	0
Gillnet	C_nebulosus	6	High	Reef	2010	Winter	0
Gillnet	C_nebulosus	7	High	Mud	2011	Spring	0
Gillnet	C_nebulosus	6	High	Mud	2009	Fall	0
Gillnet	C_nebulosus	7	Low	Reef	2009	Winter	0
Tray	C_nebulosus	7	High	Reef	2010	Summer	0
Gillnet	C_nebulosus	6	Low	Mud	2010	Summer	0
Gillnet	C_nebulosus	3	High	Reef	2010	Spring	0
Gillnet	C_nebulosus	6	Low	Mud	2011	Fall	0
Tray	C_nebulosus	3	Low	Reef	2011	Spring	0
Tray	C_nebulosus	7	High	Mud	2009	Winter	0
Tray	C_nebulosus	3	High	Reef	2009	Summer	0
Tray	C_nebulosus	6	Low	Mud	2009	Winter	0
Gillnet	C_nebulosus	3	High	Mud	2011	Fall	0
Gillnet	C_nebulosus	7	High	Reef	2010	Summer	0
Tray	C_nebulosus	7	High	Mud	2011	Summer	0
Tray	C_nebulosus	7	Low	Reef	2009	Summer	0
Tray	C_nebulosus	6	Low	Mud	2011	Summer	0
Tray	C_nebulosus	6	High	Mud	2009	Fall	0
Gillnet	C_nebulosus	7	High	Mud	2009	Summer	0
Gillnet	C_nebulosus	6	High	Reef	2010	Fall	0.0013725
Gillnet	C_nebulosus	7	High	Mud	2011	Fall	0
Tray	C_nebulosus	6	High	Reef	2011	Spring	0
Gillnet	C_nebulosus	7	High	Mud	2011	Summer	0
Tray	C_nebulosus	7	High	Reef	2010	Spring	0
Gillnet	C_nebulosus	3	Low	Reef	2010	Winter	0
Tray	C_nebulosus	3	Low	Reef	2010	Fall	0
Tray	C_nebulosus	3	High	Reef	2009	Winter	0
Tray	C_nebulosus	6	High	Reef	2010	Spring	0
Gillnet	C_nebulosus	3	Low	Mud	2009	Winter	0.0100662
Gillnet	C_nebulosus	7	Low	Reef	2011	Fall	0
Gillnet	C_nebulosus	3	Low	Mud	2010	Spring	0
Gillnet	C_nebulosus	7	High	Reef	2010	Winter	0
Tray	C_nebulosus	6	Low	Reef	2009	Winter	0
Gillnet	C_nebulosus	6	High	Mud	2011	Summer	0
Gillnet	C_nebulosus	6	Low	Reef	2009	Summer	0
Tray	C_nebulosus	7	Low	Reef	2011	Summer	0
Tray	C_nebulosus	7	Low	Mud	2009	Summer	0
Gillnet	C_nebulosus	3	High	Mud	2010	Fall	0
Gillnet	C_nebulosus	6	Low	Reef	2010	Summer	0.00342885
Gillnet	C_nebulosus	6	Low	Reef	2011	Fall	0
Gillnet	C_nebulosus	7	Low	Mud	2011	Summer	0
Tray	C_nebulosus	6	Low	Mud	2010	Winter	0
Tray	C_nebulosus	7	Low	Reef	2010	Summer	0
Tray	C_nebulosus	7	High	Mud	2010	Summer	0
Tray	C_nebulosus	6	High	Reef	2010	Summer	0
Tray	C_nebulosus	3	High	Mud	2011	Summer	0
Tray	C_nebulosus	3	High	Reef	2010	Fall	0
Gillnet	C_nebulosus	7	Low	Reef	2010	Winter	0
Tray	C_nebulosus	3	High	Mud	2009	Summer	0
Tray	C_nebulosus	6	High	Mud	2011	Fall	0
Gillnet	C_nebulosus	7	High	Reef	2009	Summer	0
Tray	C_nebulosus	7	High	Reef	2009	Summer	0
Gillnet	C_nebulosus	7	Low	Mud	2009	Winter	0
Gillnet	C_nebulosus	7	High	Reef	2011	Fall	0
Tray	C_nebulosus	6	High	Reef	2010	Fall	0
Tray	C_nebulosus	6	High	Mud	2010	Fall	0
Gillnet	C_nebulosus	7	Low	Mud	2010	Winter	0
Gillnet	C_nebulosus	7	High	Reef	2009	Winter	0
Gillnet	C_nebulosus	3	Low	Mud	2010	Winter	0
Tray	C_nebulosus	7	Low	Reef	2010	Winter	0
Gillnet	C_nebulosus	7	Low	Reef	2011	Summer	0
Tray	C_nebulosus	7	High	Reef	2010	Winter	0
Gillnet	C_nebulosus	7	Low	Mud	2010	Fall	0
Tray	C_nebulosus	6	High	Reef	2010	Winter	0
Tray	C_nebulosus	7	Low	Mud	2010	Winter	0
Gillnet	C_nebulosus	6	Low	Mud	2011	Spring	0
Gillnet	C_nebulosus	3	Low	Reef	2011	Spring	0.113907
Gillnet	C_nebulosus	6	High	Mud	2010	Fall	0
Gillnet	C_nebulosus	6	Low	Reef	2011	Summer	0
Gillnet	C_nebulosus	6	High	Mud	2010	Summer	0
Gillnet	C_nebulosus	6	Low	Mud	2009	Summer	0
Tray	C_nebulosus	7	Low	Mud	2011	Summer	0
Tray	C_nebulosus	7	Low	Reef	2009	Winter	0
Gillnet	C_nebulosus	6	High	Mud	2010	Spring	0
Gillnet	C_nebulosus	3	High	Reef	2011	Summer	0.0155142
Gillnet	C_nebulosus	6	High	Mud	2010	Winter	0
Gillnet	C_nebulosus	6	Low	Mud	2011	Summer	0
Tray	C_nebulosus	6	High	Mud	2009	Winter	0.00662393
Gillnet	C_nebulosus	6	Low	Reef	2009	Fall	0
Gillnet	C_nebulosus	3	High	Mud	2010	Summer	0.0797872
Gillnet	C_nebulosus	7	High	Reef	2010	Fall	0
Tray	C_nebulosus	6	High	Mud	2010	Summer	0
Tray	C_nebulosus	6	High	Reef	2011	Fall	0
Gillnet	C_nebulosus	7	Low	Reef	2010	Summer	0
Gillnet	C_nebulosus	6	High	Mud	2011	Fall	0
Gillnet	C_nebulosus	3	Low	Reef	2010	Fall	0
Tray	C_nebulosus	3	Low	Reef	2010	Spring	0
Gillnet	C_nebulosus	7	Low	Reef	2010	Spring	0
Gillnet	C_nebulosus	3	High	Reef	2011	Fall	0
Tray	C_nebulosus	7	Low	Mud	2010	Summer	0
Tray	C_nebulosus	6	Low	Reef	2010	Fall	0
Gillnet	C_nebulosus	3	Low	Reef	2011	Fall	0.00794702
Gillnet	C_nebulosus	3	Low	Mud	2010	Fall	0
Gillnet	C_nebulosus	6	High	Mud	2009	Summer	0
Gillnet	C_nebulosus	6	Low	Reef	2009	Winter	0
Gillnet	C_nebulosus	7	High	Reef	2009	Fall	0
Tray	C_nebulosus	7	High	Reef	2011	Fall	0
Tray	C_nebulosus	6	High	Mud	2010	Winter	0.00662393
Tray	C_nebulosus	6	Low	Mud	2010	Fall	0
Gillnet	C_nebulosus	6	Low	Mud	2010	Fall	0
Gillnet	C_nebulosus	3	High	Reef	2010	Summer	0
Tray	C_nebulosus	7	High	Reef	2010	Fall	0
Gillnet	C_nebulosus	7	Low	Mud	2011	Fall	0
Tray	C_nebulosus	6	High	Mud	2010	Spring	0
Gillnet	C_nebulosus	3	Low	Reef	2010	Summer	0
Gillnet	C_nebulosus	6	Low	Mud	2010	Winter	0
Tray	C_nebulosus	7	High	Mud	2009	Summer	0
Tray	C_nebulosus	3	High	Reef	2010	Spring	0
Tray	C_nebulosus	7	High	Mud	2010	Fall	0
Gillnet	C_nebulosus	3	High	Reef	2009	Summer	0
Gillnet	C_nebulosus	3	Low	Reef	2011	Summer	0.0344371
Gillnet	C_nebulosus	3	Low	Reef	2009	Summer	0.0333775
Tray	C_nebulosus	6	Low	Reef	2009	Summer	0
Gillnet	C_nebulosus	3	Low	Mud	2009	Summer	0.0291391
Tray	C_nebulosus	3	High	Mud	2009	Winter	0
Gillnet	C_nebulosus	7	Low	Mud	2009	Fall	0
Gillnet	C_nebulosus	3	High	Reef	2010	Fall	0.0155142
Gillnet	C_nebulosus	7	Low	Reef	2009	Summer	0
Gillnet	C_nebulosus	7	Low	Reef	2010	Fall	0
Tray	C_nebulosus	6	Low	Reef	2010	Summer	0
Gillnet	C_nebulosus	6	High	Reef	2011	Summer	0.0219599
Gillnet	C_nebulosus	3	High	Mud	2011	Summer	0.0265957
Tray	C_sapidus	6	High	Mud	2011	Spring	0
Gillnet	C_sapidus	3	Low	Reef	2009	Winter	0
Tray	C_sapidus	6	Low	Reef	2011	Fall	0
Tray	C_sapidus	7	Low	Reef	2010	Winter	0
Gillnet	C_sapidus	6	High	Reef	2009	Winter	0
Gillnet	C_sapidus	3	Low	Reef	2009	Fall	0
Seine	C_sapidus	6	High	Reef	2011	Spring	0
Gillnet	C_sapidus	7	High	Mud	2010	Spring	0
Seine	C_sapidus	7	Low	Mud	2011	Fall	1.3587e-05
Gillnet	C_sapidus	7	High	Mud	2009	Winter	0
Tray	C_sapidus	3	High	Reef	2009	Fall	0
Tray	C_sapidus	7	High	Mud	2010	Winter	0
Gillnet	C_sapidus	3	Low	Reef	2010	Spring	0
Tray	C_sapidus	3	Low	Reef	2009	Fall	0
Gillnet	C_sapidus	3	High	Mud	2011	Spring	0
Tray	C_sapidus	3	Low	Reef	2011	Summer	0.0010989
Seine	C_sapidus	3	High	Reef	2010	Fall	0
Gillnet	C_sapidus	7	Low	Reef	2009	Winter	0
Tray	C_sapidus	6	High	Mud	2009	Fall	0.00439713
Seine	C_sapidus	7	Low	Mud	2010	Fall	0
Tray	C_sapidus	6	High	Reef	2009	Summer	0
Gillnet	C_sapidus	6	High	Reef	2009	Fall	0.00768597
Gillnet	C_sapidus	6	Low	Mud	2010	Spring	0
Tray	C_sapidus	3	High	Reef	2011	Fall	0
Tray	C_sapidus	6	Low	Mud	2009	Summer	0
Tray	C_sapidus	6	Low	Mud	2011	Spring	0.00526557
Seine	C_sapidus	3	High	Reef	2010	Winter	0
Gillnet	C_sapidus	6	Low	Reef	2010	Spring	0
Tray	C_sapidus	3	High	Reef	2011	Spring	0
Gillnet	C_sapidus	3	Low	Mud	2009	Winter	0
Seine	C_sapidus	3	High	Reef	2011	Summer	0
Tray	C_sapidus	3	High	Reef	2011	Summer	0.000732601
Seine	C_sapidus	6	Low	Reef	2010	Summer	0
Gillnet	C_sapidus	6	Low	Mud	2009	Winter	0
Tray	C_sapidus	7	High	Reef	2010	Winter	0
Seine	C_sapidus	6	Low	Reef	2011	Spring	0
Tray	C_sapidus	6	Low	Reef	2011	Summer	0
Gillnet	C_sapidus	3	High	Mud	2009	Winter	0
Tray	C_sapidus	7	High	Reef	2011	Spring	0
Tray	C_sapidus	7	High	Mud	2011	Summer	0.000641026
Tray	C_sapidus	6	High	Reef	2010	Fall	0
Gillnet	C_sapidus	3	High	Mud	2010	Winter	0
Tray	C_sapidus	3	High	Reef	2010	Summer	0.000732601
Tray	C_sapidus	3	High	Mud	2011	Summer	0
Gillnet	C_sapidus	3	High	Reef	2009	Fall	0
Tray	C_sapidus	6	Low	Mud	2010	Spring	0.00526557
Seine	C_sapidus	7	High	Mud	2009	Summer	0
Gillnet	C_sapidus	7	High	Mud	2009	Fall	0.00813435
Tray	C_sapidus	7	High	Mud	2009	Fall	0
Gillnet	C_sapidus	7	Low	Reef	2011	Spring	0
Seine	C_sapidus	7	Low	Reef	2009	Fall	0
Gillnet	C_sapidus	6	High	Reef	2010	Spring	0
Gillnet	C_sapidus	7	High	Mud	2010	Winter	0
Tray	C_sapidus	6	Low	Reef	2010	Winter	0
Seine	C_sapidus	3	Low	Mud	2009	Winter	0
Tray	C_sapidus	6	High	Mud	2011	Summer	0
Seine	C_sapidus	7	Low	Reef	2011	Fall	0
Seine	C_sapidus	6	Low	Reef	2010	Spring	0
Tray	C_sapidus	3	Low	Mud	2010	Winter	0.00018315
Seine	C_sapidus	3	High	Mud	2009	Winter	0
Gillnet	C_sapidus	6	Low	Mud	2009	Fall	0
Seine	C_sapidus	7	Low	Mud	2010	Winter	5.86413e-05
Gillnet	C_sapidus	6	High	Reef	2011	Fall	0
Seine	C_sapidus	6	Low	Mud	2010	Spring	1.44502e-05
Gillnet	C_sapidus	3	Low	Reef	2010	Winter	0
Gillnet	C_sapidus	3	High	Mud	2009	Fall	0.00687057
Tray	C_sapidus	3	Low	Reef	2010	Fall	0
Seine	C_sapidus	3	Low	Reef	2011	Summer	0
Seine	C_sapidus	3	Low	Mud	2010	Fall	0
Tray	C_sapidus	7	High	Reef	2009	Winter	0
Gillnet	C_sapidus	7	High	Reef	2011	Spring	0
Gillnet	C_sapidus	3	Low	Mud	2010	Winter	0
Tray	C_sapidus	6	Low	Reef	2009	Fall	0
Gillnet	C_sapidus	3	Low	Mud	2011	Spring	0
Tray	C_sapidus	7	Low	Reef	2011	Summer	0.000147538
Tray	C_sapidus	3	Low	Reef	2009	Summer	0.0010989
Seine	C_sapidus	6	High	Reef	2010	Summer	0
Gillnet	C_sapidus	3	High	Mud	2010	Fall	0
Gillnet	C_sapidus	6	Low	Reef	2010	Summer	0
Tray	C_sapidus	6	High	Reef	2011	Summer	0
Seine	C_sapidus	6	Low	Mud	2011	Fall	6.12295e-06
Gillnet	C_sapidus	6	High	Reef	2010	Winter	0
Gillnet	C_sapidus	7	High	Mud	2011	Spring	0
Gillnet	C_sapidus	7	Low	Reef	2009	Fall	0
Seine	C_sapidus	7	High	Reef	2010	Fall	0
Seine	C_sapidus	7	High	Reef	2010	Winter	0
Tray	C_sapidus	3	High	Mud	2010	Summer	0
Gillnet	C_sapidus	6	High	Mud	2010	Spring	0
Gillnet	C_sapidus	6	High	Mud	2010	Winter	0
Gillnet	C_sapidus	3	High	Reef	2010	Winter	0
Tray	C_sapidus	7	High	Reef	2009	Summer	0
Gillnet	C_sapidus	6	High	Mud	2011	Spring	0
Seine	C_sapidus	6	High	Mud	2010	Summer	0
Gillnet	C_sapidus	6	Low	Reef	2009	Fall	0
Seine	C_sapidus	6	High	Mud	2011	Spring	0
Tray	C_sapidus	6	Low	Mud	2009	Fall	0.00188339
Gillnet	C_sapidus	3	Low	Mud	2011	Fall	0
Gillnet	C_sapidus	3	High	Mud	2010	Spring	0
Gillnet	C_sapidus	6	Low	Reef	2010	Winter	0
Seine	C_sapidus	6	Low	Reef	2011	Fall	0
Seine	C_sapidus	3	High	Mud	2010	Summer	0
Seine	C_sapidus	6	High	Reef	2009	Summer	0
Tray	C_sapidus	6	High	Reef	2011	Spring	0
Tray	C_sapidus	7	Low	Reef	2010	Spring	0
Tray	C_sapidus	7	Low	Mud	2010	Winter	0.00360195
Seine	C_sapidus	3	Low	Reef	2010	Spring	2.03974e-05
Gillnet	C_sapidus	3	Low	Mud	2009	Fall	0
Seine	C_sapidus	3	Low	Mud	2009	Fall	0
Tray	C_sapidus	6	High	Mud	2010	Fall	0.00439713
Tray	C_sapidus	7	High	Mud	2009	Summer	0.000641026
Tray	C_sapidus	6	High	Mud	2009	Summer	0
Seine	C_sapidus	3	Low	Mud	2010	Winter	0
Tray	C_sapidus	6	Low	Mud	2010	Fall	0.00188339
Gillnet	C_sapidus	3	High	Reef	2011	Fall	0
Tray	C_sapidus	7	Low	Reef	2009	Fall	0
Seine	C_sapidus	6	High	Reef	2009	Winter	0.000103212
Gillnet	C_sapidus	7	Low	Mud	2010	Fall	0
Tray	C_sapidus	7	High	Reef	2009	Fall	0
Seine	C_sapidus	7	High	Mud	2011	Fall	8.92154e-06
Tray	C_sapidus	6	High	Reef	2009	Winter	0
Tray	C_sapidus	3	Low	Mud	2009	Winter	0.00018315
Gillnet	C_sapidus	7	Low	Mud	2011	Summer	0
Seine	C_sapidus	3	High	Reef	2010	Summer	0
Gillnet	C_sapidus	6	High	Reef	2011	Spring	0
Gillnet	C_sapidus	6	High	Mud	2009	Fall	0
Seine	C_sapidus	6	Low	Reef	2009	Fall	0
Gillnet	C_sapidus	6	High	Mud	2009	Winter	0.00411749
Tray	C_sapidus	3	High	Reef	2010	Fall	0
Seine	C_sapidus	6	Low	Reef	2010	Winter	0
Gillnet	C_sapidus	7	Low	Reef	2010	Winter	0
Seine	C_sapidus	7	High	Mud	2010	Summer	0
Tray	C_sapidus	3	High	Reef	2009	Summer	0.000732601
Tray	C_sapidus	3	Low	Reef	2010	Summer	0.0010989
Seine	C_sapidus	3	High	Reef	2009	Fall	0
Gillnet	C_sapidus	6	Low	Reef	2009	Winter	0
Gillnet	C_sapidus	7	Low	Mud	2010	Spring	0
Seine	C_sapidus	6	Low	Reef	2009	Summer	2.85329e-05
Tray	C_sapidus	6	Low	Mud	2011	Summer	0
Tray	C_sapidus	7	Low	Reef	2011	Spring	0
Gillnet	C_sapidus	6	Low	Reef	2011	Spring	0
Seine	C_sapidus	3	Low	Mud	2011	Spring	0
Seine	C_sapidus	6	Low	Mud	2009	Fall	0
Seine	C_sapidus	6	High	Reef	2010	Spring	8.50947e-06
Seine	C_sapidus	3	High	Mud	2011	Spring	0
Tray	C_sapidus	6	High	Mud	2011	Fall	0.00439713
Tray	C_sapidus	6	Low	Mud	2010	Summer	0
Gillnet	C_sapidus	6	Low	Mud	2011	Spring	0
Tray	C_sapidus	6	High	Reef	2010	Spring	0
Gillnet	C_sapidus	3	Low	Reef	2011	Spring	0
Tray	C_sapidus	3	High	Reef	2009	Winter	0
Seine	C_sapidus	6	High	Mud	2011	Summer	0
Gillnet	C_sapidus	7	High	Reef	2010	Spring	0
Seine	C_sapidus	3	Low	Mud	2011	Summer	0
Gillnet	C_sapidus	3	Low	Mud	2010	Spring	0
Gillnet	C_sapidus	6	High	Mud	2011	Summer	0
Gillnet	C_sapidus	3	High	Mud	2009	Summer	0
Seine	C_sapidus	6	Low	Mud	2009	Summer	0
Tray	C_sapidus	7	High	Mud	2011	Fall	0
Tray	C_sapidus	6	High	Reef	2009	Fall	0
Seine	C_sapidus	3	Low	Reef	2009	Winter	0
Seine	C_sapidus	6	High	Mud	2009	Summer	1.56464e-06
Seine	C_sapidus	3	High	Reef	2009	Winter	0
Seine	C_sapidus	6	High	Mud	2010	Spring	0
Seine	C_sapidus	7	High	Reef	2009	Fall	0.00356337
Tray	C_sapidus	7	High	Reef	2011	Fall	0
Seine	C_sapidus	3	High	Mud	2009	Summer	0
Tray	C_sapidus	7	High	Reef	2010	Summer	0
Gillnet	C_sapidus	3	High	Reef	2009	Winter	0
Gillnet	C_sapidus	3	High	Reef	2010	Spring	0
Seine	C_sapidus	6	Low	Reef	2011	Summer	0
Tray	C_sapidus	3	High	Mud	2009	Summer	0
Tray	C_sapidus	6	High	Mud	2009	Winter	0
Seine	C_sapidus	6	Low	Mud	2009	Winter	2.25325e-05
Gillnet	C_sapidus	7	Low	Mud	2009	Fall	0
Gillnet	C_sapidus	3	Low	Mud	2010	Summer	0
Tray	C_sapidus	7	Low	Mud	2009	Summer	0.00167888
Seine	C_sapidus	7	High	Reef	2009	Summer	0
Tray	C_sapidus	7	Low	Reef	2009	Summer	0.000147538
Gillnet	C_sapidus	7	Low	Mud	2010	Winter	0
Gillnet	C_sapidus	6	High	Reef	2009	Summer	0
Gillnet	C_sapidus	7	Low	Mud	2011	Spring	0
Seine	C_sapidus	7	High	Mud	2009	Fall	0
Gillnet	C_sapidus	6	High	Reef	2010	Fall	0
Seine	C_sapidus	6	Low	Mud	2010	Fall	0
Tray	C_sapidus	6	High	Reef	2010	Winter	0
Seine	C_sapidus	6	Low	Mud	2010	Winter	0.0001494
Gillnet	C_sapidus	6	Low	Mud	2010	Winter	0
Tray	C_sapidus	7	High	Mud	2010	Fall	0
Tray	C_sapidus	7	Low	Mud	2009	Winter	0.00360195
Tray	C_sapidus	3	High	Mud	2009	Winter	0
Seine	C_sapidus	7	Low	Reef	2011	Spring	0
Gillnet	C_sapidus	7	High	Reef	2009	Winter	0
Tray	C_sapidus	7	Low	Reef	2009	Winter	0
Tray	C_sapidus	7	High	Reef	2011	Summer	0
Tray	C_sapidus	3	Low	Reef	2011	Fall	0
Gillnet	C_sapidus	3	High	Reef	2011	Summer	0
Gillnet	C_sapidus	7	Low	Mud	2009	Summer	0
Gillnet	C_sapidus	7	Low	Mud	2010	Summer	0
Gillnet	C_sapidus	6	Low	Reef	2010	Fall	0
Tray	C_sapidus	6	Low	Reef	2009	Summer	0
Tray	C_sapidus	7	Low	Reef	2011	Fall	0
Gillnet	C_sapidus	7	Low	Mud	2011	Fall	0
Tray	C_sapidus	6	High	Reef	2011	Fall	0
Tray	C_sapidus	6	Low	Mud	2010	Winter	0.0202076
Seine	C_sapidus	6	High	Mud	2011	Fall	1.098e-06
Seine	C_sapidus	7	Low	Reef	2011	Summer	0
Tray	C_sapidus	6	High	Reef	2010	Summer	0
Seine	C_sapidus	6	Low	Reef	2010	Fall	0
Gillnet	C_sapidus	7	Low	Reef	2010	Spring	0
Gillnet	C_sapidus	6	Low	Mud	2011	Fall	0
Seine	C_sapidus	7	High	Mud	2009	Winter	0.0013957
Gillnet	C_sapidus	6	Low	Mud	2011	Summer	0
Seine	C_sapidus	7	High	Mud	2010	Winter	0
Gillnet	C_sapidus	3	High	Reef	2011	Spring	0
Seine	C_sapidus	6	Low	Mud	2010	Summer	0
Gillnet	C_sapidus	7	Low	Mud	2009	Winter	0
Seine	C_sapidus	7	Low	Reef	2010	Spring	8.17935e-05
Gillnet	C_sapidus	7	High	Reef	2011	Fall	0
Seine	C_sapidus	7	High	Reef	2010	Spring	0.00111126
Seine	C_sapidus	7	Low	Mud	2009	Fall	0
Seine	C_sapidus	7	High	Reef	2011	Fall	1.99423e-05
Tray	C_sapidus	6	Low	Mud	2011	Fall	0.00188339
Gillnet	C_sapidus	7	High	Mud	2010	Fall	0
Seine	C_sapidus	7	High	Mud	2010	Fall	0
Tray	C_sapidus	3	High	Reef	2010	Winter	0
Seine	C_sapidus	3	Low	Reef	2009	Fall	0
Tray	C_sapidus	7	High	Reef	2010	Spring	0
Seine	C_sapidus	7	High	Mud	2011	Summer	0
Tray	C_sapidus	6	High	Mud	2010	Summer	0
Tray	C_sapidus	3	High	Mud	2010	Winter	0
Gillnet	C_sapidus	3	High	Reef	2010	Fall	0
Gillnet	C_sapidus	6	High	Mud	2010	Summer	0
Seine	C_sapidus	7	Low	Mud	2009	Summer	0
Tray	C_sapidus	6	Low	Reef	2009	Winter	0
Seine	C_sapidus	7	Low	Mud	2010	Spring	2.77174e-05
Gillnet	C_sapidus	7	High	Reef	2010	Winter	0
Gillnet	C_sapidus	6	Low	Reef	2009	Summer	0
Seine	C_sapidus	7	High	Mud	2010	Spring	9.44634e-06
Gillnet	C_sapidus	7	High	Mud	2011	Fall	0
Tray	C_sapidus	3	Low	Reef	2011	Spring	0
Tray	C_sapidus	6	Low	Mud	2009	Winter	0.0202076
Gillnet	C_sapidus	6	Low	Reef	2011	Fall	0
Seine	C_sapidus	7	Low	Reef	2010	Fall	0
Gillnet	C_sapidus	6	Low	Reef	2011	Summer	0
Seine	C_sapidus	7	Low	Reef	2010	Winter	0
Tray	C_sapidus	7	Low	Mud	2011	Summer	0.00167888
Seine	C_sapidus	3	High	Reef	2011	Spring	2.65957e-06
Gillnet	C_sapidus	6	Low	Mud	2010	Fall	0
Seine	C_sapidus	3	High	Mud	2010	Spring	1.75089e-05
Tray	C_sapidus	6	Low	Reef	2010	Fall	0
Seine	C_sapidus	3	High	Mud	2011	Fall	0
Seine	C_sapidus	3	High	Mud	2011	Summer	0
Seine	C_sapidus	7	Low	Mud	2011	Summer	0
Tray	C_sapidus	3	High	Reef	2010	Spring	0
Seine	C_sapidus	3	Low	Reef	2010	Winter	0
Seine	C_sapidus	6	Low	Mud	2011	Spring	0
Seine	C_sapidus	7	Low	Reef	2009	Summer	0
Seine	C_sapidus	6	High	Mud	2009	Winter	7.19187e-05
Seine	C_sapidus	3	Low	Mud	2010	Summer	0
Gillnet	C_sapidus	7	High	Mud	2009	Summer	0
Gillnet	C_sapidus	3	Low	Mud	2011	Summer	0
Tray	C_sapidus	3	Low	Reef	2010	Spring	0
Gillnet	C_sapidus	6	High	Mud	2011	Fall	0
Gillnet	C_sapidus	6	High	Reef	2010	Summer	0.0134505
Seine	C_sapidus	6	High	Reef	2009	Fall	0
Seine	C_sapidus	7	Low	Mud	2011	Spring	0
Gillnet	C_sapidus	7	High	Reef	2009	Summer	0
Seine	C_sapidus	6	High	Mud	2009	Fall	0
Seine	C_sapidus	6	High	Mud	2010	Fall	0
Seine	C_sapidus	3	Low	Reef	2011	Fall	0
Tray	C_sapidus	6	Low	Reef	2010	Summer	0
Gillnet	C_sapidus	3	High	Reef	2009	Summer	0
Seine	C_sapidus	6	Low	Reef	2009	Winter	1.44502e-05
Gillnet	C_sapidus	7	Low	Reef	2011	Summer	0
Gillnet	C_sapidus	6	Low	Mud	2010	Summer	0
Tray	C_sapidus	7	High	Mud	2010	Summer	0.000641026
Seine	C_sapidus	7	High	Reef	2011	Spring	0
Tray	C_sapidus	7	High	Reef	2010	Fall	0
Gillnet	C_sapidus	7	High	Mud	2010	Summer	0.00760955
Gillnet	C_sapidus	3	Low	Reef	2011	Fall	0
Tray	C_sapidus	7	Low	Reef	2010	Fall	0
Gillnet	C_sapidus	3	High	Mud	2010	Summer	0
Gillnet	C_sapidus	3	High	Mud	2011	Fall	0
Gillnet	C_sapidus	7	High	Reef	2010	Summer	0.00603516
Tray	C_sapidus	7	Low	Reef	2010	Summer	0.000147538
Gillnet	C_sapidus	6	Low	Mud	2009	Summer	0
Tray	C_sapidus	6	High	Mud	2010	Winter	0
Gillnet	C_sapidus	7	Low	Reef	2010	Summer	0
Seine	C_sapidus	3	High	Mud	2009	Fall	0
Seine	C_sapidus	7	High	Reef	2011	Summer	0
Seine	C_sapidus	7	Low	Mud	2009	Winter	0
Seine	C_sapidus	3	High	Mud	2010	Winter	3.5461e-06
Tray	C_sapidus	7	Low	Mud	2010	Summer	0.00167888
Seine	C_sapidus	6	High	Reef	2010	Fall	0
Seine	C_sapidus	7	High	Mud	2011	Spring	0
[truncated: 3,929 more rows]

## Sheet: key
Data_name	Common_name	Scientific_name	Family	Morphology	Price_kg
A_heterochaelis	Bigclaw snapping shrimp	Alpheus heterochaelis	Alpheidae	Invert	0
A_mitchilli	Bay anchovy	Anchoa mitchilli	Engraulidae	Fish	0.24634
A_probato	Sheepshead	Archosargus probatocephalus	Sparidae	Fish	1.25723
A_felis	Hardhead catfish	Arius felis	Ariidae	Fish	1.05204
B_marinus	Gafftopsail catfish	Bagre marinus	Ariidae	Fish	1.05204
B_chrysoura	Silver perch	Bairdiella chrysoura	Sciaenidae	Fish	1.83649
B_patronus	Gulf menhaden	Brevoortia patronus	Clupeidae	Fish	0.166068
C_sapidus	Blue crab	Callinectes sapidus	Portunidae	Invert	2.01099
C_hippos	Crevalle jack	Caranx hippos	Carangidae	Fish	2.02031
C_leucas	Bull shark	Carcharhinus leucas	Alopias	Fish	1.79669
C_faber	Atlantic spadefish	Chaetodipterus faber	Ephippidae	Fish	0.158758
C_bosquianus	Stripped blenny	Chasmodes bosquianus	Blenniidae	Fish	0
C_nebulosus	Spotted seatrout	Cynoscion nebulosus	Sciaenidae	Fish	4.53403
P_sabina	Atlantic stingray	Dasyatis sabina	Dasyatidae	Fish	0.448804
D_cepedianum	Gizzard shad	Dorosoma cepedianum	Clupeidae	Fish	1.74365
E_saurus	Ladyfish	Elops saurus	Elopidae	Fish	0
G_strumosus	Skilletfish	Gobiesox strumosus	Gobiesocidae	Fish	0
G_boleosoma	Darter goby	Gobionellus boleosoma	Gobiidae	Fish	0
G_bosc	Naked goby	Gobiosoma bosc	Gobiidae	Fish	0
H_ionthos	Freckled blenny	Hypsoblennius ionthas	Blenniidae	Fish	0
L_rhomboides	Pinfish	Lagodon rhomboides	Sparidae	Fish	1.29095
L_xanthurus	Spot	Leiostomus xanthurus	Sciaenidae	Fish	1.83649
M_beryllina	Inland silverside	Menidia beryllina	Atherinidae	Fish	0
M_undulatus	Atlantic croaker	Micropogonias undulatus	Sciaenidae	Fish	1.66685
M_cephalus	Striped mullet	Mugil cephalus	Mugilidae	Fish	1.52099
M_punctatus	Speckled worm eel	Myrophis punctatus	Ophichthidae	Fish	0
O_beta	Gulf toadfish	Opsanus beta	Batrachoididae	Fish	0
O_saurus	Skipjack	Oligoplites saurus	Carangidae	Fish	2.02031
P_pugio	Grass shrimp	Palaemonetes pugio	Palaemonidae	Invert	0
R_harissii	Atlantic mud crab	Panopeus herbstii	Panopeidae	Invert	0
P_lethostigma	Southern flounder	Paralichthys lethostigma	Bothidae	Fish	4.45293
P_aztecus	Brown shrimp	Penaeus aztecus	Penaeidae	Invert	4.34247
P_seitferus	White shrimp	Penaeus setiferus	Penaeidae	Invert	4.34247
P_cromis	Black drum	Pogonias cromis	Sciaenidae	Fish	0
P_herbstii	Harris mud crab	Rhithropanopeus harrisii	Panopeidae	Invert	0
S_ocellatus	Red drum	Sciaenops ocellatus	Sciaenidae	Fish	0
S_maculatus	Northern puffer	Sphoeroides maculatus	Tetraodontidae	Fish	0
C_virginica	Eastern oyster	Crassostrea virginica	Ostreidae	Invert	10.1828
